# Supplementary material for: Delineating WWOX Protein Interactome by Tandem Affinity Purification-Mass Spectrometry: Identification of Top Interactors and Key Metabolic Pathways Involved
Source: Front Oncol. 2018 Dec 13;8:591. doi: 10.3389/fonc.2018.00591 (PMC6300487; doi:10.3389/fonc.2018.00591)
Supplement: Supplementary File 1 — List of WWOX interacting peptides identified by TAP-MS in replicate-1 and replicate-2. [file Data_Sheet_1.xlsx]

## Sheet: Replicate-1
S. No.	Reference	Gene Symbol	Unique	Total	AVG	Avg. Precursor Intensity
1	WWOX_HUMAN (Bait)	WWOX	35	518	3.8754	19100000
2	TBA1A_HUMAN	TUBA1A	28	95	3.7569	3900000
3	TBB2A_HUMAN	TUBB2A	29	71	3.7488	5840000
4	CH60_HUMAN	HSPD1	39	67	3.7804	2110000
5	IF4A1_HUMAN	EIF4A1	28	49	3.7079	2580000
6	G3P_HUMAN	GAPDH	20	48	3.6116	3180000
7	ODPB_HUMAN	PDHB	16	42	3.6658	1350000
8	PRKDC_HUMAN	PRKDC	32	37	3.2078	982000
9	DVL2_HUMAN	DVL2	22	34	3.5783	1730000
10	TBB5_HUMAN	TUBB	6	34	3.9432	2520000
11	TCPB_HUMAN	CCT2	23	31	3.939	827000
12	AT1A1_HUMAN	ATP1A1	20	31	3.402	1360000
13	ACTA_HUMAN	ACTA2	14	31	3.0525	4460000
14	TCPQ_HUMAN	CCT8	20	29	2.9746	1780000
15	EFTU_HUMAN	TUFM	17	29	3.4733	2090000
16	TBB1_HUMAN	TUBB1	8	28	3.0706	4850000
17	ATPA_HUMAN	ATP5A1	21	27	3.3984	1750000
18	C1TC_HUMAN	MTHFD1	21	26	3.5873	1390000
19	RPN1_HUMAN	RPN1	19	26	3.5697	1320000
20	TCPA_HUMAN	TCP1	18	26	3.6861	1730000
21	KPYM_HUMAN	PKM	17	25	3.5012	1630000
22	RS3_HUMAN	RPS3	14	25	3.1246	2540000
23	CMC2_HUMAN	SLC25A13	17	24	3.5657	1220000
24	AIFM1_HUMAN	AIFM1	17	22	3.3056	1880000
25	HSP7C_HUMAN	HSPA8	16	22	3.3579	2420000
26	EF1A1_HUMAN	EEF1A1	9	22	3.2475	4730000
27	TBB3_HUMAN	TUBB3	6	22	3.8708	4520000
28	LPPRC_HUMAN	LRPPRC	19	21	3.5047	810000
29	MCM7_HUMAN	MCM7	13	19	3.3381	1330000
30	TBB4A_HUMAN	TUBB4A	11	19	3.9916	2660000
31	H90B3_HUMAN	HSP90AB3P	10	19	3.155	1520000
32	ACTB_HUMAN	ACTB	8	19	4.702	3060000
33	PCNA_HUMAN	PCNA	16	18	3.1578	2570000
34	SYLC_HUMAN	LARS	16	17	3.2473	879000
35	HNRPK_HUMAN	HNRNPK	14	17	3.6516	1400000
36	RENT1_HUMAN	UPF1	12	17	3.274	1170000
37	GRP78_HUMAN	UBA1	14	16	3.5135	1060000
38	TCPE_HUMAN	CCT5	14	16	3.4309	1220000
39	SYSC_HUMAN	SARS	12	16	3.7777	700000
40	PCKGM_HUMAN	PCK2	14	15	3.5179	898000
41	TCPD_HUMAN	CCT4	12	15	3.4855	1040000
42	AHSA1_HUMAN	AHSA1	12	15	2.941	1540000
43	RBM14_HUMAN	RBM14	12	15	2.4816	1430000
44	FUBP2_HUMAN	KHSRP	11	15	3.3548	1080000
45	HS71L_HUMAN	HSPA1L	9	15	3.4437	1730000
46	AT2A2_HUMAN	ATP2A2	14	14	3.3818	1010000
47	SYAC_HUMAN	AARS	13	14	3.7666	699000
48	IF4A3_HUMAN	IPO5	12	14	3.1366	1580000
49	PRDX1_HUMAN	PRDX1	11	14	2.965	2940000
50	COF1_HUMAN	CFL1	8	14	4.5919	1880000
51	CKAP4_HUMAN	CKAP4	12	13	3.5446	1120000
52	STML2_HUMAN	STOML2	11	13	4.1428	1050000
53	FAS_HUMAN	FASN	11	13	3.5352	773000
54	SYG_HUMAN	GARS	11	13	3.4438	1070000
55	HSP71_HUMAN	HSPA1A	10	13	3.687	1450000
56	SYFA_HUMAN	FARSA	9	13	3.6773	963000
57	ADT2_HUMAN	SLC25A5	5	13	2.9944	5490000
58	PYR1_HUMAN	CAD	12	12	3.1428	859000
59	SERA_HUMAN	PHGDH	10	12	3.2301	2750000
60	GBLP_HUMAN	GNB2L1	9	12	3.5771	1870000
61	ADT1_HUMAN	SLC25A4	9	12	2.8464	5310000
62	MPCP_HUMAN	SLC25A3	8	12	3.3715	2340000
63	RL40_HUMAN	UBA52	5	12	3.1309	7460000
64	GRP75_HUMAN	HSPA9	11	11	3.2121	1120000
65	ASNS_HUMAN	ASNS	9	11	3.821	1970000
66	M2OM_HUMAN	SLC25A11	9	11	3.7232	1160000
67	TCPG_HUMAN	CCT3	9	11	3.0846	1150000
68	HNRH1_HUMAN	HNRNPH1	6	11	3.8554	1110000
69	PRS6A_HUMAN	PSMC3	10	10	3.872	752000
70	RRP44_HUMAN	DIS3	10	10	3.4993	1000000
71	AL1B1_HUMAN	ALDH1B1	9	10	3.963	1160000
72	AT2A1_HUMAN	ATP2A1	9	10	3.3506	1450000
73	RUVB2_HUMAN	RUVBL2	8	10	3.5947	1300000
74	IMDH2_HUMAN	IMPDH2	8	10	3.5106	1540000
75	SERPH_HUMAN	SERPINH1	8	10	2.6585	1460000
76	HS90B_HUMAN	HSP90AB1	7	10	3.9208	3030000
77	PCBP1_HUMAN	PCBP1	7	10	3.5104	1720000
78	SCAM3_HUMAN	SCAMP3	6	10	4.4242	1110000
79	MCM3_HUMAN	MCM3	9	9	3.6357	1050000
80	SYTC_HUMAN	TARS	9	9	3.1664	1160000
81	HNRL1_HUMAN	HNRL1	9	9	3.1508	1120000
82	SYVM_HUMAN	VARS2	9	9	2.6409	1270000
83	PIMT_HUMAN	PCMT1	8	9	3.6355	1390000
84	ATPB_HUMAN	ATP5B	8	9	3.5851	1030000
85	EF2_HUMAN	EEF2	8	9	3.2528	1150000
86	PSA_HUMAN	NPEPPS	8	9	3.1885	935000
87	EMD_HUMAN	EMD	7	9	3.1652	1160000
88	IDHP_HUMAN	IDH2	6	9	3.6739	1090000
89	DAZP1_HUMAN	DAZAP1	5	9	4.2745	771000
90	HS90A_HUMAN	HSP90AA1	8	8	3.711	1350000
91	UGDH_HUMAN	UGDH	8	8	3.6214	1050000
92	CAND1_HUMAN	CAND1	8	8	3.0943	985000
93	PYRG1_HUMAN	CTPS1	7	8	3.4034	1450000
94	VDAC2_HUMAN	VDAC2	7	8	3.0085	2480000
95	PTN1_HUMAN	PTPN1	7	8	2.8622	911000
96	CPSF5_HUMAN	NUDT21	6	8	3.1744	1080000
97	CALX_HUMAN	CANX	5	8	3.1007	1010000
98	XPO1_HUMAN	XPO1	7	7	4.0165	828000
99	ACDSB_HUMAN	ACADSB	7	7	3.6092	1240000
100	IPO5_HUMAN	EIF4A3	7	7	3.1366	831000
101	TADBP_HUMAN	TARDBP	7	7	3.1042	894000
102	AMPL_HUMAN	LAP3	7	7	3.0857	795000
103	STIP1_HUMAN	STIP1	7	7	3.0677	1200000
104	DPM1_HUMAN	DPM1	7	7	3.0146	1100000
105	GALK1_HUMAN	GALK1	7	7	2.9546	1280000
106	VIME_HUMAN	VIM	7	7	2.8414	1290000
107	AGK_HUMAN	AGK	7	7	2.7833	1150000
108	FKBP8_HUMAN	FKBP8	6	7	4.3832	1110000
109	NPM_HUMAN	NPM1	6	7	4.1659	591000
110	RUVB1_HUMAN	RUVBL1	6	7	3.8846	828000
111	PPAC_HUMAN	ACP1	6	7	3.6994	1320000
112	CDK5_HUMAN	CDK5	6	7	3.436	1250000
113	CMC1_HUMAN	SLC25A12	6	7	3.375	1080000
114	GANAB_HUMAN	GANAB	6	7	3.3475	1250000
115	TRAP1_HUMAN	TRAP1	6	7	3.2523	1420000
116	DNJC7_HUMAN	DNAJC7	6	7	3.2351	1060000
117	EF1G_HUMAN	EEF1G	6	7	2.8812	1470000
118	DHR13_HUMAN	DHRS13	6	7	2.8198	1240000
119	RS18_HUMAN	RPS18	6	7	2.7828	1440000
120	ARF1_HUMAN	ARF1	5	7	3.6219	1320000
121	RBM22_HUMAN	RBM22	5	7	3.1099	1160000
122	NDUS3_HUMAN	NDUFS3	4	7	3.4477	943000
123	WBP2_HUMAN	WBP2	4	7	3.1946	1830000
124	1433T_HUMAN	YWHAQ	6	6	4.0543	1180000
125	OAT_HUMAN	OAT	6	6	3.9157	981000
126	PRS10_HUMAN	PSMC6	6	6	3.7899	1030000
127	SPG20_HUMAN	SPART	6	6	3.7296	1680000
128	GFPT1_HUMAN	GFPT1	6	6	3.7291	1240000
129	THIM_HUMAN	ACAA2	6	6	3.5795	992000
130	AMOT_HUMAN	AMOT	6	6	3.5623	1040000
131	MSH2_HUMAN	MSH2	6	6	3.139	809000
132	S23IP_HUMAN	SEC23IP	6	6	3.0588	1460000
133	FKB15_HUMAN	FKBP15	6	6	3.0131	1030000
134	HXK1_HUMAN	HK1	6	6	2.8846	1140000
135	XPOT_HUMAN	XPOT	6	6	2.8697	891000
136	SYDC_HUMAN	DARS	6	6	2.8359	1300000
137	SPTC1_HUMAN	SPTLC1	6	6	2.8297	1080000
138	C1TM_HUMAN	MTHFD1L	6	6	2.8166	893000
139	MCM6_HUMAN	MCM6	6	6	2.7136	1200000
140	CLU_HUMAN	KIAA0664	6	6	2.6977	926000
141	HCD2_HUMAN	HSD17B10	5	6	4.5144	1060000
142	CD027_HUMAN	C4orf27	5	6	4.2577	1010000
143	THIL_HUMAN	ACAT1	5	6	3.6809	1920000
144	L2HDH_HUMAN	L2HGDH	5	6	3.5505	565000
145	P5CS_HUMAN	ALDH18A1	5	6	3.5351	578000
146	CPSF6_HUMAN	CPSF6	5	6	3.4675	1830000
147	HSP72_HUMAN	HSPA2	5	6	3.1521	1180000
148	PSAL_HUMAN	NPEPPSL1	5	6	3.0916	959000
149	EHD4_HUMAN	EHD4	5	6	3.0166	1200000
150	PRDX2_HUMAN	PRDX2	5	6	2.9826	795000
151	MTCH2_HUMAN	MTCH2	4	6	3.2466	1070000
152	BACH_HUMAN	ACOT7	4	6	3.0095	1340000
153	ATX10_HUMAN	ATXN10	4	6	2.9081	501000
154	SSRA_HUMAN	SSR1	3	6	3.5128	990000
155	AAAT_HUMAN	SLC1A5	3	6	3.3429	597000
156	RCN2_HUMAN	RCN2	5	5	4.9161	809000
157	QCR2_HUMAN	UQCRC2	5	5	3.8643	1800000
158	ALDH2_HUMAN	ALDH2	5	5	3.6553	740000
159	CDK1_HUMAN	CDK1	5	5	3.5732	1700000
160	BASI_HUMAN	BSG	5	5	3.3279	1340000
161	ACADM_HUMAN	ACADM	5	5	3.2424	1390000
162	CPNE8_HUMAN	CPNE8	5	5	3.2184	856000
163	ARL1_HUMAN	ARL1	5	5	3.2001	1520000
164	IDH3A_HUMAN	IDH3A	5	5	3.1748	1140000
165	IF5A1_HUMAN	EIF5A	5	5	3.1682	1150000
166	DLDH_HUMAN	DLD	5	5	3.1455	1250000
167	PUR2_HUMAN	GART	5	5	3.0477	829000
168	DDX17_HUMAN	DDX17	5	5	3.0151	970000
169	ECHM_HUMAN	ECHS1	5	5	3.015	1310000
170	SAMH1_HUMAN	SAMHD1	5	5	3.0022	1030000
171	ATPG_HUMAN	ATP5C1	5	5	2.997	1140000
172	EFGM_HUMAN	GFM1	5	5	2.8444	627000
173	MSH6_HUMAN	MSH6	5	5	2.8172	1160000
174	CI064_HUMAN	C9orf64	5	5	2.5784	853000
175	HNRPM_HUMAN	HNRNPM	5	5	2.1808	1110000
176	ADPPT_HUMAN	AASDHPPT	4	5	4.3965	852000
177	HSDL2_HUMAN	HSDL2	4	5	4.3532	991000
178	IPYR_HUMAN	PPA1	4	5	4.0241	842000
179	ADT3_HUMAN	SLC25A6	4	5	3.9629	965000
180	RAB5C_HUMAN	RAB5C	4	5	3.9247	899000
181	RINI_HUMAN	RNH1	4	5	3.8526	1360000
182	SYMC_HUMAN	MARS	4	5	3.7638	762000
183	PGRC1_HUMAN	PGRMC1	4	5	3.2109	1250000
184	TCPH_HUMAN	CCT7	4	5	3.1689	637000
185	CECR5_HUMAN	CECR5	4	5	3.1673	806000
186	ENPL_HUMAN	HSP90B1	4	5	3.1589	2700000
187	ACTZ_HUMAN	ACTR1A	4	5	3.0976	972000
188	SUCB1_HUMAN	SUCLA2	4	5	2.4955	879000
189	RS16_HUMAN	RPS16	4	5	2.3457	1260000
190	IRS4_HUMAN	IRS4	4	5	2.1775	1360000
191	H90B2_HUMAN	HSP90AB2P	3	5	3.2644	3060000
192	NTPCR_HUMAN	NTPCR	3	5	3.0291	574000
193	TBA4B_HUMAN	TUBA4B	1	5	2.8353	6940000
194	HIRP3_HUMAN	HIRIP3	1	5	2.5384	1260000
195	NAMPT_HUMAN	NAMPT	4	4	4.6865	924000
196	SYWC_HUMAN	WARS	4	4	4.5425	1080000
197	FA49B_HUMAN	FAM49B	4	4	3.9907	847000
198	TCPZ_HUMAN	CCT6A	4	4	3.8718	1700000
199	4F2_HUMAN	SLC3A2	4	4	3.8652	1000000
200	TIM50_HUMAN	TIMM50	4	4	3.8121	885000
201	PDIA6_HUMAN	PDIA6	4	4	3.7825	1020000
202	CYBP_HUMAN	CACYBP	4	4	3.7471	1300000
203	OTUB1_HUMAN	OTUB1	4	4	3.6801	867000
204	PEF1_HUMAN	PEF1	4	4	3.5913	633000
205	PRS8_HUMAN	PSMC5	4	4	3.5762	907000
206	MCCB_HUMAN	MCCC2	4	4	3.5448	1110000
207	ACSL3_HUMAN	ACSL3	4	4	3.5018	738000
208	LDHB_HUMAN	LDHB	4	4	3.438	1440000
209	HACD3_HUMAN	PTPLAD1	4	4	3.4144	1470000
210	ADAS_HUMAN	AGPS	4	4	3.3707	1250000
211	PRDX3_HUMAN	PRDX3	4	4	3.3606	1600000
212	NUP93_HUMAN	NUP93	4	4	3.3553	1020000
213	PDIA3_HUMAN	PDIA3	4	4	3.2425	575000
214	NCLN_HUMAN	NCLN	4	4	3.1764	981000
215	GLCNE_HUMAN	GNE	4	4	3.1499	1180000
216	PDK3_HUMAN	PDK3	4	4	3.1334	1000000
217	IMMT_HUMAN	IMMT	4	4	3.129	659000
218	NDUS2_HUMAN	NDUFS2	4	4	3.0072	1040000
219	VAT1_HUMAN	VAT1	4	4	2.9678	1260000
220	PRPS1_HUMAN	PRPS1	4	4	2.9644	1470000
221	ECHB_HUMAN	HADHB	4	4	2.9442	762000
222	SYRC_HUMAN	RARS	4	4	2.9275	871000
223	PLOD1_HUMAN	PLOD1	4	4	2.9177	860000
224	SYAM_HUMAN	AARS2	4	4	2.8871	935000
225	STT3A_HUMAN	STT3A	4	4	2.8265	1110000
226	SPEE_HUMAN	SRM	4	4	2.8186	1010000
227	SYFB_HUMAN	FARSB	4	4	2.7184	1030000
228	MMSA_HUMAN	ALDH6A1	4	4	2.6941	1470000
229	LYAG_HUMAN	GAA	4	4	2.6427	2750000
230	FKBP5_HUMAN	FKBP5	4	4	2.5025	1020000
231	DNJA2_HUMAN	DNAJA2	4	4	2.3145	1020000
232	DNJA1_HUMAN	DNAJA1	3	4	4.3687	870000
233	1433E_HUMAN	YWHAE	3	4	4.2324	834000
234	CDIPT_HUMAN	CDIPT	3	4	3.3112	775000
235	DHSA_HUMAN	SDHA	3	4	3.1236	1030000
236	DVL1L_HUMAN	DVL1L1	3	4	3.0228	1540000
237	1433B_HUMAN	YWHAB	3	4	2.9683	860000
238	CTND1_HUMAN	CTNND1	3	4	2.8971	941000
239	NDUAA_HUMAN	NDUFA10	3	4	2.3854	1220000
240	CDC37_HUMAN	CDC37	2	4	3.1558	612000
241	HAT1_HUMAN	HAT1	3	3	4.4703	1480000
242	MCM4_HUMAN	MCM4	3	3	4.1419	966000
243	SRPRB_HUMAN	SRPRB	3	3	4.0785	1280000
244	RPN2_HUMAN	RPN2	3	3	4.0579	704000
245	PP2AA_HUMAN	PPP2CA	3	3	4.0532	1260000
246	C1QBP_HUMAN	C1QBP	3	3	4.0442	685000
247	DCTN2_HUMAN	DCTN2	3	3	3.8748	1210000
248	STIL_HUMAN	STIL	3	3	3.7604	1050000
249	TBB6_HUMAN	TUBB6	3	3	3.693	1860000
250	DNM1L_HUMAN	DNM1L	3	3	3.5977	963000
251	MIRO2_HUMAN	RHOT2	3	3	3.5915	1030000
252	HSDL1_HUMAN	HSDL1	3	3	3.5306	989000
253	DD19A_HUMAN	DDX19A	3	3	3.5231	963000
254	PCH2_HUMAN	TRIP13	3	3	3.5116	989000
255	PRS4_HUMAN	PSMC1	3	3	3.462	573000
256	RLA0L_HUMAN	RPLP0P6	3	3	3.4403	532000
257	ACSL1_HUMAN	ACSL1	3	3	3.4255	783000
258	DHB12_HUMAN	HSD17B12	3	3	3.4156	620000
259	UBP24_HUMAN	USP24	3	3	3.3815	500000
260	NSUN2_HUMAN	NSUN2	3	3	3.3614	568000
261	PRS7_HUMAN	PSMC2	3	3	3.3465	1410000
262	PLAP_HUMAN	PLAA	3	3	3.3267	893000
263	RO60_HUMAN	TROVE2	3	3	3.285	1440000
264	CPVL_HUMAN	CPVL	3	3	3.2799	1260000
265	ODPA_HUMAN	PDHA1	3	3	3.2797	1290000
266	TPP1_HUMAN	TPP1	3	3	3.2661	1510000
267	SYEP_HUMAN	EPRS	3	3	3.241	526000
268	IMA2_HUMAN	KPNA2	3	3	3.2205	1030000
269	RS2_HUMAN	RPS2	3	3	3.2178	676000
270	IPO4_HUMAN	IPO4	3	3	3.2159	719000
271	GCSP_HUMAN	GLDC	3	3	3.2066	742000
272	MOT1_HUMAN	SLC16A1	3	3	3.1895	1140000
273	COX2_HUMAN	MT-CO2	3	3	3.189	1070000
274	AFG32_HUMAN	AFG3L2	3	3	2.995	1220000
275	TI23B_HUMAN	POLD1	3	3	2.9935	973000
276	ODB2_HUMAN	DBT	3	3	2.9581	767000
277	HM13_HUMAN	HM13	3	3	2.939	1240000
278	GUAA_HUMAN	GMPS	3	3	2.8834	1270000
279	SC22B_HUMAN	SPNS1	3	3	2.8482	755000
280	GLRX3_HUMAN	GLRX3	3	3	2.7723	609000
281	CLPX_HUMAN	CLPX	3	3	2.7189	1150000
282	RS14_HUMAN	RPS14	3	3	2.7145	1190000
283	TBC15_HUMAN	TBC1D15	3	3	2.7012	895000
284	ATD3A_HUMAN	ATAD3A	3	3	2.6558	1380000
285	EHD1_HUMAN	EHD1	3	3	2.6455	1220000
286	UMPS_HUMAN	UMPS	3	3	2.6256	702000
287	NONO_HUMAN	NONO	3	3	2.5917	850000
288	ESYT1_HUMAN	ESYT1	3	3	2.5755	496000
289	U520_HUMAN	SNRNP200	3	3	2.5655	1440000
290	PDIA1_HUMAN	P4HB	3	3	2.5164	959000
291	TXTP_HUMAN	SLC25A1	3	3	2.4815	1420000
292	TMX1_HUMAN	TMX1	3	3	2.2427	813000
293	FAHD1_HUMAN	FAHD1	2	3	5.3759	607000
294	TBA1B_HUMAN	TUBA1B	2	3	4.3046	506000
295	ERLN1_HUMAN	ERLIN1	2	3	4.105	885000
296	LBR_HUMAN	LBR	2	3	4.0515	955000
297	DHX15_HUMAN	DHX15	2	3	3.7793	478000
298	HNRPL_HUMAN	HNRNPL	2	3	3.729	969000
299	IF4A2_HUMAN	EIF4A2	2	3	3.6298	3670000
300	TSC1_HUMAN	TSC1	2	3	3.5486	479000
301	LTOR1_HUMAN	LAMTOR1	2	3	3.4568	1020000
302	RAB13_HUMAN	RAB13	2	3	3.362	1000000
303	CBWD1_HUMAN	CBWD1	2	3	3.3208	815000
304	ACTBM_HUMAN	POTEKP	2	3	3.2526	1960000
305	ERGI1_HUMAN	ERGIC1	2	3	3.2345	936000
306	AIP_HUMAN	AIP	2	3	3.157	1730000
307	KAD6_HUMAN	TAF9	2	3	3.1408	528000
308	PDLI7_HUMAN	PDLIM7	2	3	3.039	999000
309	UBP7_HUMAN	USP7	2	3	2.8383	652000
310	DHSB_HUMAN	SDHB	2	3	2.8254	1950000
311	COMT_HUMAN	COMT	2	3	2.7981	1400000
312	SYIM_HUMAN	IARS2	2	3	2.7509	1120000
313	CB047_HUMAN	C2orf47	2	3	2.4684	967000
314	RASH_HUMAN	HRAS	2	3	2.3532	1810000
315	ANM5_HUMAN	PRMT5	2	3	2.283	906000
316	RB33B_HUMAN	RAB33B	2	3	2.1623	1150000
317	VOPP1_HUMAN	VOPP1	1	3	3.9059	835000
318	TBA4A_HUMAN	TUBA4A	1	3	3.6836	1070000
319	CA101_HUMAN	C1orf101	1	3	3.4286	1570000
320	TBB4B_HUMAN	TUBB4B	1	3	3.1086	5630000
321	TMF1_HUMAN	TMF1	1	3	2.1005	127000000
322	MLEC_HUMAN	MLEC	2	2	4.7888	1470000
323	ANXA2_HUMAN	ANXA2	2	2	4.6547	1130000
324	AT2B1_HUMAN	ATP2B1	2	2	4.5883	696000
325	IF6_HUMAN	EIF6	2	2	4.4549	682000
326	AL3A2_HUMAN	ALDH3A2	2	2	4.4419	311000
327	CBR1_HUMAN	CBR1	2	2	4.4061	665000
328	PPM1F_HUMAN	PPM1F	2	2	4.3526	959000
329	MPPB_HUMAN	PMPCB	2	2	4.2974	797000
330	RFC4_HUMAN	RFC4	2	2	4.24	948000
331	RPGF6_HUMAN	RAPGEF6	2	2	4.2114	861000
332	IPO9_HUMAN	IPO9	2	2	4.1834	323000
333	PSMF1_HUMAN	PSMF1	2	2	4.0554	765000
334	DYN2_HUMAN	DNM2	2	2	4.0492	1050000
335	TM55A_HUMAN	TMEM55A	2	2	4.0236	614000
336	VKGC_HUMAN	GGCX	2	2	4.0145	1030000
337	ILVBL_HUMAN	ILVBL	2	2	3.987	1180000
338	FDFT_HUMAN	FDFT1	2	2	3.9452	667000
339	BIEA_HUMAN	BLVRA	2	2	3.8358	657000
340	ODBA_HUMAN	BCKDHA	2	2	3.8105	747000
341	PTN14_HUMAN	PTPN14	2	2	3.805	800000
342	RHBD2_HUMAN	RHBDD2	2	2	3.7751	946000
343	COPB2_HUMAN	COPB2	2	2	3.7328	594000
344	LC7L2_HUMAN	LUC7L2	2	2	3.7161	920000
345	HPRT_HUMAN	HPRT1	2	2	3.7048	995000
346	DX39A_HUMAN	DDX39A	2	2	3.6475	1220000
347	COPA_HUMAN	COPA	2	2	3.6376	849000
348	DECR_HUMAN	DECR1	2	2	3.6371	666000
349	TM55B_HUMAN	TMEM55B	2	2	3.63	910000
350	SYSM_HUMAN	SARS2	2	2	3.6296	422000
351	LAP2A_HUMAN	TMPO	2	2	3.5625	1270000
352	SPRE_HUMAN	SPR	2	2	3.5527	314000
353	RIC8A_HUMAN	RIC8A	2	2	3.5436	549000
354	TIM13_HUMAN	TIMM13	2	2	3.5384	1460000
355	PPP5_HUMAN	PPP5C	2	2	3.5267	1050000
356	SYIC_HUMAN	IARS	2	2	3.4696	1000000
357	KPRA_HUMAN	PRPSAP1	2	2	3.4572	943000
358	OST48_HUMAN	DDOST	2	2	3.4529	1570000
359	RSSA_HUMAN	RPSA	2	2	3.4285	955000
360	UGGG1_HUMAN	UGGT1	2	2	3.4144	635000
361	IRAK1_HUMAN	IRAK1	2	2	3.4117	1770000
362	PTK7_HUMAN	PTK7	2	2	3.3971	572000
363	GCDH_HUMAN	GCDH	2	2	3.3946	718000
364	PGRC2_HUMAN	USP10	2	2	3.3678	936000
365	DRG1_HUMAN	DRG1	2	2	3.3621	740000
366	1A01_HUMAN	HLA-A	2	2	3.3497	1420000
367	SSRD_HUMAN	SSR4	2	2	3.3466	1240000
368	ODPAT_HUMAN	PDHA2	2	2	3.3242	1340000
369	ABCE1_HUMAN	ABCE1	2	2	3.3079	738000
370	NSDHL_HUMAN	NSDHL	2	2	3.3036	664000
371	ADAM9_HUMAN	ADAM9	2	2	3.2649	680000
372	SPTC2_HUMAN	SPTLC2	2	2	3.2493	567000
373	S27A4_HUMAN	SLC27A4	2	2	3.247	857000
374	SFXN1_HUMAN	SFXN1	2	2	3.2232	1530000
375	PLIN3_HUMAN	PLIN3	2	2	3.1888	553000
376	AAKG1_HUMAN	PRKAG1	2	2	3.1734	768000
377	ECHA_HUMAN	HADHA	2	2	3.1179	286000
378	BRAT1_HUMAN	BRAT1	2	2	3.1166	632000
379	PSMD2_HUMAN	PSMD2	2	2	3.1107	796000
380	RS17L_HUMAN	RPS17L	2	2	3.1006	685000
381	ETFA_HUMAN	ETFA	2	2	3.0903	446000
382	VPS35_HUMAN	VPS35	2	2	3.085	784000
383	RS27L_HUMAN	RPS27L	2	2	3.0611	1080000
384	USP9X_HUMAN	USP9X	2	2	3.046	638000
385	ARI2_HUMAN	ARIH2	2	2	3.0335	838000
386	LDHA_HUMAN	LDHA	2	2	3.0225	793000
387	PPM1G_HUMAN	PPM1G	2	2	2.9951	1680000
388	RS24_HUMAN	RPS24	2	2	2.9882	763000
389	K6PL_HUMAN	PFKL	2	2	2.9836	572000
390	CAZA1_HUMAN	CAPZA1	2	2	2.9786	1490000
391	GBF1_HUMAN	GBF1	2	2	2.9667	596000
392	ARF4_HUMAN	ARF4	2	2	2.9456	2830000
393	COPZ1_HUMAN	COPZ1	2	2	2.9232	561000
394	HBS1L_HUMAN	HBS1L	2	2	2.9148	798000
395	HNRPQ_HUMAN	SYNCRIP	2	2	2.8962	627000
396	MST4_HUMAN	MST4	2	2	2.8839	824000
397	RRF2M_HUMAN	GFM2	2	2	2.8701	905000
398	THIO_HUMAN	TXN	2	2	2.8659	1640000
399	MTNA_HUMAN	MRI1	2	2	2.8474	547000
400	HXK2_HUMAN	HK2	2	2	2.846	1330000
401	DHB4_HUMAN	HSD17B4	2	2	2.8439	1010000
402	FAF2_HUMAN	FAF2	2	2	2.8439	1550000
403	SYLM_HUMAN	LARS2	2	2	2.8426	664000
404	UBC12_HUMAN	UBE2M	2	2	2.8399	1220000
405	RBBP4_HUMAN	RBBP4	2	2	2.831	1580000
406	COPG1_HUMAN	COPG1	2	2	2.821	587000
407	PUR8_HUMAN	ADSL	2	2	2.7808	777000
408	ENOA_HUMAN	ENO1	2	2	2.7615	1460000
409	PSDE_HUMAN	PSMD14	2	2	2.7138	659000
410	UN45A_HUMAN	UNC45A	2	2	2.7121	513000
411	MK01_HUMAN	MAPK1	2	2	2.7046	1010000
412	RL13_HUMAN	RPL13	2	2	2.7013	930000
413	TIF1B_HUMAN	TRIM28	2	2	2.6995	1860000
414	NXN_HUMAN	NXN	2	2	2.692	876000
415	GMPPA_HUMAN	GMPPA	2	2	2.6904	993000
416	PSMD9_HUMAN	PSMD9	2	2	2.689	1750000
417	RL24_HUMAN	RPL24	2	2	2.6693	1000000
418	ESYT2_HUMAN	ESYT2	2	2	2.657	1140000
419	GCN1L_HUMAN	GCN1L1	2	2	2.6458	8880000
420	IDH3B_HUMAN	IDH3B	2	2	2.6262	1340000
421	RFC2_HUMAN	RFC2	2	2	2.6261	759000
422	IPO7_HUMAN	IPO7	2	2	2.6132	1000000
423	TFR1_HUMAN	TFRC	2	2	2.5678	734000
424	GMFB_HUMAN	GMFB	2	2	2.5404	868000
425	UBP5_HUMAN	USP5	2	2	2.5298	893000
426	ZCCHV_HUMAN	ZC3HAV1	2	2	2.4867	1510000
427	PDK1_HUMAN	PDK1	2	2	2.4673	788000
428	CPSF7_HUMAN	CPSF7	2	2	2.4252	696000
429	DHE3_HUMAN	GLUD1	2	2	2.4066	694000
430	S61A1_HUMAN	SEC61A1	2	2	2.3824	1090000
431	DCNL5_HUMAN	DCUN1D5	2	2	2.3183	824000
432	RIR2_HUMAN	RRM2	2	2	2.3063	941000
433	LRP6_HUMAN	LRP6	2	2	2.2957	1030000
434	ABCBA_HUMAN	ABCB10	2	2	2.2867	887000
435	RAN_HUMAN	RAN	2	2	2.2826	996000
436	GEMI4_HUMAN	GEMIN4	2	2	2.2551	678000
437	AT12A_HUMAN	ATP12A	2	2	2.1797	1640000
438	CHIP_HUMAN	STUB1	2	2	2.1787	940000
439	UNC80_HUMAN	UNC80	2	2	2.1612	1510000
440	TS101_HUMAN	TSG101	2	2	2.1335	1700000
441	TAGL2_HUMAN	TAGLN2	2	2	2.1033	1150000
442	SFXN4_HUMAN	SFXN4	2	2	2.0887	1280000
443	TRIP6_HUMAN	TRIP6	2	2	2.0537	1810000
444	DIC_HUMAN	SLC25A10	1	2	5.439	426000
445	BCCIP_HUMAN	BCCIP	1	2	4.3107	782000
446	HNRH2_HUMAN	HNRNPH2	1	2	4.1078	601000
447	CDC42_HUMAN	CDC42	1	2	4.0671	73800
448	BICD1_HUMAN	BICD1	1	2	3.6957	1440000
449	TMM33_HUMAN	TMEM33	1	2	3.625	992000
450	UBA1_HUMAN	HSPA5	1	2	3.5135	595000
451	RS8_HUMAN	RPS8	1	2	2.9684	916000
452	YTHD2_HUMAN	YTHDF2	1	2	2.8923	750000
453	SSRG_HUMAN	SSR3	1	2	2.8315	846000
454	IF5_HUMAN	EIF5	1	2	2.661	269000
455	RAB32_HUMAN	RAB32	1	2	2.5982	1190000
456	LRCC1_HUMAN	LRRCC1	1	2	2.5182	1280000
457	SURF4_HUMAN	SURF4	1	2	2.4855	1290000
458	PCBP2_HUMAN	PCBP2	1	2	2.4849	1360000
459	CPNE5_HUMAN	CPNE5	1	2	2.4614	569000
460	CE051_HUMAN	C5orf51	1	1	6.2742	987000
461	CNNM4_HUMAN	CNNM4	1	1	6.2507	259000
462	CN37_HUMAN	CNP	1	1	5.9266	820000
463	HNRPF_HUMAN	HNRNPF	1	1	5.9015	963000
464	RFA1_HUMAN	RPA1	1	1	5.8356	439000
465	TMG4_HUMAN	PRRG4	1	1	5.697	582000
466	YMEL1_HUMAN	YME1L1	1	1	5.6696	585000
467	ACOT1_HUMAN	ACOT1	1	1	5.5223	493000
468	IMB1_HUMAN	KPNB1	1	1	5.4365	533000
469	LGMN_HUMAN	LGMN	1	1	5.4355	367000
470	PAIRB_HUMAN	SERBP1	1	1	5.3095	747000
471	1433Z_HUMAN	YWHAZ	1	1	5.1056	1190000
472	EF1B_HUMAN	EEF1B2	1	1	5.0393	1160000
473	UB2L3_HUMAN	UBE2L3	1	1	5.0217	381000
474	RS5_HUMAN	RPS5	1	1	4.916	750000
475	MPV17_HUMAN	MPV17	1	1	4.8773	47600
476	DNJB1_HUMAN	DNAJB1	1	1	4.8464	545000
477	KDM3A_HUMAN	KDM3A	1	1	4.8021	445000
478	TNPO3_HUMAN	TNPO3	1	1	4.7697	67500
479	ACAD9_HUMAN	ACAD9	1	1	4.7691	531000
480	RPAB1_HUMAN	POLR2E	1	1	4.7538	450000
481	ARM10_HUMAN	ARMC10	1	1	4.6935	389000
482	TBA1C_HUMAN	TUBA1C	1	1	4.647	1860000
483	CXA1_HUMAN	GJA1	1	1	4.6261	899000
484	THTM_HUMAN	MPST	1	1	4.5801	251000
485	PSD12_HUMAN	PSMD12	1	1	4.5674	293000
486	HNRPU_HUMAN	HNRNPU	1	1	4.5544	494000
487	PUR6_HUMAN	PAICS	1	1	4.5501	484000
488	AGAL_HUMAN	GLA	1	1	4.4977	1540000
489	OTU7B_HUMAN	OTUD7B	1	1	4.4784	217000
490	ALKB5_HUMAN	ALKBH5	1	1	4.4379	764000
491	KS6A1_HUMAN	RPS6KA1	1	1	4.4074	1500000
492	RL11_HUMAN	RPL11	1	1	4.3884	3340000
493	MP2K3_HUMAN	MAP2K3	1	1	4.3858	615000
494	DHB11_HUMAN	HSD17B11	1	1	4.3396	605000
495	KCC2D_HUMAN	CAMK2D	1	1	4.3327	606000
496	PLS1_HUMAN	PLSCR1	1	1	4.3215	240000
497	OTU1_HUMAN	YOD1	1	1	4.3114	505000
498	RL14_HUMAN	RPL14	1	1	4.3045	729000
499	ODP2_HUMAN	DLAT	1	1	4.285	454000
500	RAB36_HUMAN	RAB36	1	1	4.2186	179000
501	RS3A_HUMAN	RPS3A	1	1	4.2105	539000
502	RLA1_HUMAN	RPLP1	1	1	4.2073	287000
503	CLP1L_HUMAN	CLPTM1L	1	1	4.202	303000
504	DNJB4_HUMAN	DNAJB4	1	1	4.1283	326000
505	DUS9_HUMAN	DUSP9	1	1	4.1255	283000
506	DPOE4_HUMAN	POLE4	1	1	4.1226	254000
507	TAB1_HUMAN	TAB1	1	1	4.1162	651000
508	COPD_HUMAN	ARCN1	1	1	4.1137	365000
509	GLMN_HUMAN	GLMN	1	1	4.0752	386000
510	HEMH_HUMAN	FECH	1	1	4.0707	836000
511	RAB10_HUMAN	RAB10	1	1	4.056	107000
512	RAB5B_HUMAN	RAB5B	1	1	4.0487	226000
513	ZYX_HUMAN	ZYX	1	1	4.0475	1030000
514	DCTN1_HUMAN	DCTN1	1	1	4.0401	311000
515	NDUA9_HUMAN	NDUFA9	1	1	4.0079	320000
516	NSF_HUMAN	NSF	1	1	4.0014	1180000
517	HDDC2_HUMAN	HDDC2	1	1	3.9809	415000
518	ERGI2_HUMAN	ERGIC2	1	1	3.941	306000
519	ACLY_HUMAN	ACLY	1	1	3.9373	535000
520	KBL_HUMAN	GCAT	1	1	3.9355	99900
521	AAR2_HUMAN	AAR2	1	1	3.9132	264000
522	PANK4_HUMAN	PANK4	1	1	3.9057	526000
523	COPB_HUMAN	COPB1	1	1	3.8712	1280000
524	CLIC1_HUMAN	CLIC1	1	1	3.8691	653000
525	PDP1_HUMAN	PDP1	1	1	3.8134	1720000
526	NOL11_HUMAN	NOL11	1	1	3.7804	542000
527	SRRT_HUMAN	SRRT	1	1	3.7645	492000
528	TNPO1_HUMAN	TNPO1	1	1	3.7643	1430000
529	LSM12_HUMAN	LSM12	1	1	3.7473	1270000
530	RL3_HUMAN	RPL3	1	1	3.7412	961000
531	TMCO1_HUMAN	TMCO1	1	1	3.74	547000
532	SKP1_HUMAN	SKP1	1	1	3.7358	864000
533	1433G_HUMAN	YWHAG	1	1	3.7356	1020000
534	MIRO1_HUMAN	RHOT1	1	1	3.7355	1070000
535	ACSL4_HUMAN	ACSL4	1	1	3.7346	312000
536	MAAI_HUMAN	GSTZ1	1	1	3.7267	246000
537	ERLN2_HUMAN	ERLIN2	1	1	3.7192	1420000
538	BRE_HUMAN	BRE	1	1	3.7089	326000
539	PSMD1_HUMAN	PSMD1	1	1	3.6994	228000
540	PP6R3_HUMAN	PPP6R3	1	1	3.6746	1400000
541	S39A7_HUMAN	SLC39A7	1	1	3.6716	773000
542	SRPR_HUMAN	SRPR	1	1	3.6543	327000
543	ACATN_HUMAN	SLC33A1	1	1	3.6502	965000
544	BGAL_HUMAN	GLB1	1	1	3.6362	694000
545	PPGB_HUMAN	CTSA	1	1	3.6299	1500000
546	IQGA2_HUMAN	IQGAP2	1	1	3.6213	862000
547	CE164_HUMAN	CEP164	1	1	3.6187	436000
548	KPCD2_HUMAN	PRKD2	1	1	3.6155	458000
549	RS26_HUMAN	RPS26	1	1	3.6154	511000
550	TOM1_HUMAN	TOM1	1	1	3.5967	861000
551	MATR3_HUMAN	MATR3	1	1	3.5953	95300
552	AL7A1_HUMAN	ALDH7A1	1	1	3.583	589000
553	NCDN_HUMAN	NCDN	1	1	3.567	444000
554	RB39B_HUMAN	RAB39B	1	1	3.5659	785000
555	PGP_HUMAN	PGP	1	1	3.5636	810000
556	AT1B1_HUMAN	ATP1B1	1	1	3.5617	746000
557	DREB_HUMAN	DBN1	1	1	3.5606	883000
558	DPOD2_HUMAN	POLD2	1	1	3.5492	1730000
559	GPKOW_HUMAN	GPKOW	1	1	3.5464	351000
560	WASF2_HUMAN	WASF2	1	1	3.5341	1120000
561	SRP68_HUMAN	SRP68	1	1	3.5292	340000
562	AAAS_HUMAN	AAAS	1	1	3.5175	1120000
563	U5S1_HUMAN	EFTUD2	1	1	3.511	649000
564	SNP47_HUMAN	SNAP47	1	1	3.4921	500000
565	PP4C_HUMAN	PPP4C	1	1	3.4896	1270000
566	TEBP_HUMAN	PTGES3	1	1	3.4763	452000
567	SYVC_HUMAN	VARS	1	1	3.4754	953000
568	SYNC_HUMAN	NARS	1	1	3.4737	475000
569	ALG1_HUMAN	ALG1	1	1	3.471	463000
570	ENTP6_HUMAN	ENTPD6	1	1	3.4703	433000
571	RAB14_HUMAN	RAB14	1	1	3.4617	1400000
572	IPYR2_HUMAN	PPA2	1	1	3.4577	1220000
573	TBG1_HUMAN	TUBG1	1	1	3.4553	1380000
574	LARP4_HUMAN	LARP4	1	1	3.4525	330000
575	MSTO1_HUMAN	MSTO1	1	1	3.4473	1150000
576	VATH_HUMAN	ATP6V1H	1	1	3.4431	903000
577	CAZA2_HUMAN	CAPZA2	1	1	3.4305	584000
578	GBB1_HUMAN	GNB1	1	1	3.4299	1990000
579	ATPK_HUMAN	ATP5J2	1	1	3.4273	418000
580	ABI1_HUMAN	ABI1	1	1	3.4249	864000
581	STX17_HUMAN	STX17	1	1	3.4009	906000
582	OXSR1_HUMAN	OXSR1	1	1	3.3876	566000
583	CYFP1_HUMAN	CYFIP1	1	1	3.3779	544000
584	UBP10_HUMAN	PGRMC2	1	1	3.3678	538000
585	PPIA_HUMAN	PPIA	1	1	3.3653	1740000
586	IDD_HUMAN	DGCR2	1	1	3.3459	937000
587	YIPF5_HUMAN	YIPF5	1	1	3.3272	1250000
588	PON2_HUMAN	PON2	1	1	3.3263	1270000
589	PIGG_HUMAN	PIGG	1	1	3.3251	792000
590	STK3_HUMAN	STK3	1	1	3.3198	88100
591	DEST_HUMAN	DSTN	1	1	3.3179	1400000
592	IMPA1_HUMAN	IMPA1	1	1	3.3007	731000
593	HSP76_HUMAN	HSPA6	1	1	3.2996	3090000
594	HS105_HUMAN	HSPH1	1	1	3.2871	872000
595	RL17_HUMAN	RPL17	1	1	3.2815	865000
596	TMUB1_HUMAN	TMUB1	1	1	3.2777	1320000
597	RL8_HUMAN	RPL8	1	1	3.2709	882000
598	HNRPR_HUMAN	HNRNPR	1	1	3.2665	699000
599	TECR_HUMAN	TECR	1	1	3.2482	723000
600	NUP37_HUMAN	NUP37	1	1	3.2366	248000
601	PP1A_HUMAN	PPP1CA	1	1	3.2009	99300
602	UBAP2_HUMAN	UBAP2	1	1	3.1953	1270000
603	NU155_HUMAN	NUP155	1	1	3.1946	686000
604	UBP54_HUMAN	USP54	1	1	3.1942	645000
605	TAP1_HUMAN	TAP1	1	1	3.1846	1280000
606	RPGF2_HUMAN	RAPGEF2	1	1	3.1821	579000
607	CPNE2_HUMAN	CPNE2	1	1	3.1812	774000
608	GRWD1_HUMAN	GRWD1	1	1	3.1802	307000
609	PLPL2_HUMAN	PNPLA2	1	1	3.168	693000
610	RL7_HUMAN	RPL7	1	1	3.1588	1210000
611	ANM3_HUMAN	PRMT3	1	1	3.1258	717000
612	DHX36_HUMAN	DHX36	1	1	3.113	438000
613	MCM5_HUMAN	MCM5	1	1	3.1126	611000
614	NDUS7_HUMAN	NDUFS7	1	1	3.1053	888000
615	SSBP_HUMAN	SSBP1	1	1	3.1047	408000
616	PSD11_HUMAN	PSMD11	1	1	3.0959	564000
617	LYRIC_HUMAN	MTDH	1	1	3.093	838000
618	ELMO2_HUMAN	ELMO2	1	1	3.0773	521000
619	NUBPL_HUMAN	NUBPL	1	1	3.0705	776000
620	CPNE1_HUMAN	CPNE1	1	1	3.0652	454000
621	NDUS8_HUMAN	NDUFS8	1	1	3.0595	169000
622	OSGEP_HUMAN	OSGEP	1	1	3.0522	654000
623	GGT7_HUMAN	GGT7	1	1	3.0498	3100000
624	LRC47_HUMAN	LRRC47	1	1	3.0431	554000
625	QSOX2_HUMAN	QSOX2	1	1	3.0314	260000
626	SLMAP_HUMAN	SLMAP	1	1	3.0068	701000
627	ATPO_HUMAN	ATP5O	1	1	3.0067	973000
628	F210A_HUMAN	FAM210A	1	1	3.0006	1110000
629	DPOD1_HUMAN	TIMM23B	1	1	2.9935	840000
630	CLN6_HUMAN	CLN6	1	1	2.9849	1560000
631	MYO1C_HUMAN	MYO1C	1	1	2.9782	1130000
632	LENG8_HUMAN	LENG8	1	1	2.977	818000
633	FIGN_HUMAN	FIGN	1	1	2.9751	341000
634	GNAI1_HUMAN	GNAI1	1	1	2.9748	975000
635	KIF5A_HUMAN	KIF5A	1	1	2.973	980000
636	HS905_HUMAN	HSP90AA5P	1	1	2.9722	1980000
637	RS27_HUMAN	RPS27	1	1	2.9496	1350000
638	HUS1_HUMAN	HUS1	1	1	2.9494	231000
639	HSP74_HUMAN	HSPA4	1	1	2.9407	743000
640	SRSF3_HUMAN	SRSF3	1	1	2.9348	981000
641	TXNIP_HUMAN	TXNIP	1	1	2.9336	397000
642	TTC37_HUMAN	TTC37	1	1	2.9286	577000
643	RANG_HUMAN	RANBP1	1	1	2.9261	1270000
644	NDUA4_HUMAN	NDUFA4	1	1	2.9116	1320000
645	GLRX5_HUMAN	GLRX5	1	1	2.9068	1400000
646	SNP23_HUMAN	SNAP23	1	1	2.902	1340000
647	MTAP_HUMAN	MTAP	1	1	2.8976	555000
648	EXOC8_HUMAN	EXOC8	1	1	2.894	525000
649	PSME3_HUMAN	PSME3	1	1	2.8906	283000
650	DGKE_HUMAN	DGKE	1	1	2.8838	470000
651	QTRD1_HUMAN	QTRTD1	1	1	2.8778	920000
652	FIGL1_HUMAN	FIGNL1	1	1	2.8765	1080000
653	DNJA3_HUMAN	DNAJA3	1	1	2.8674	7020000
654	ECHD1_HUMAN	ECHDC1	1	1	2.8626	510000
655	F168A_HUMAN	FAM168A	1	1	2.8567	903000
656	RPTOR_HUMAN	RPTOR	1	1	2.8562	1110000
657	GEMI6_HUMAN	GEMIN6	1	1	2.8557	862000
658	DERL1_HUMAN	DERL1	1	1	2.8543	830000
659	RL23A_HUMAN	RPL23A	1	1	2.8488	905000
660	SPNS1_HUMAN	SEC22B	1	1	2.8482	918000
661	PRP39_HUMAN	PRPF39	1	1	2.8463	547000
662	LC7L3_HUMAN	LUC7L3	1	1	2.8375	993000
663	AUP1_HUMAN	AUP1	1	1	2.8342	1290000
664	TBC8B_HUMAN	TBC1D8B	1	1	2.8304	533000
665	APOOL_HUMAN	APOOL	1	1	2.8283	966000
666	INP4A_HUMAN	INPP4A	1	1	2.826	555000
667	PDC6I_HUMAN	PDCD6IP	1	1	2.8246	1030000
668	P4K2A_HUMAN	PI4K2A	1	1	2.8232	403000
669	DDX3X_HUMAN	DDX3X	1	1	2.8226	893000
670	XRN2_HUMAN	XRN2	1	1	2.8185	287000
671	MMS19_HUMAN	MMS19	1	1	2.8111	641000
672	PUM1_HUMAN	PUM1	1	1	2.8103	657000
673	GPSM1_HUMAN	GPSM1	1	1	2.805	560000
674	MAGD1_HUMAN	MAGED1	1	1	2.8028	1890000
675	VATB2_HUMAN	ATP6V1B2	1	1	2.799	910000
676	RAB5A_HUMAN	RAB5A	1	1	2.7971	1170000
677	PCKGC_HUMAN	PCK1	1	1	2.7907	839000
678	DYN1_HUMAN	DNM1	1	1	2.7877	765000
679	NICA_HUMAN	NCSTN	1	1	2.7868	585000
680	ARF5_HUMAN	ARF5	1	1	2.779	2250000
681	NUCL_HUMAN	NCL	1	1	2.772	1780000
682	TTC4_HUMAN	TTC4	1	1	2.7543	642000
683	TIDC1_HUMAN	TIMMDC1	1	1	2.7437	469000
684	GPR98_HUMAN	GPR98	1	1	2.7379	925000
685	SC23A_HUMAN	SEC23A	1	1	2.7311	350000
686	CHCH3_HUMAN	CHCHD3	1	1	2.7304	2870000
687	RAB1A_HUMAN	RAB1A	1	1	2.7272	533000
688	BAG2_HUMAN	BAG2	1	1	2.7239	1270000
689	MAGB2_HUMAN	MAGEB2	1	1	2.723	922000
690	THEM6_HUMAN	THEM6	1	1	2.7221	835000
691	ITCH_HUMAN	ITCH	1	1	2.7126	655000
692	PSMD6_HUMAN	PSMD6	1	1	2.7006	509000
693	DNJC8_HUMAN	DNAJC8	1	1	2.6971	1040000
694	TF3C5_HUMAN	GTF3C5	1	1	2.6882	713000
695	NHLC2_HUMAN	NHLRC2	1	1	2.6868	862000
696	SBDS_HUMAN	SBDS	1	1	2.6855	547000
697	RAB7L_HUMAN	RAB7L1	1	1	2.6841	1310000
698	GSK3A_HUMAN	GSK3A	1	1	2.6732	1310000
699	SYTM_HUMAN	TARS2	1	1	2.6692	1330000
700	ANM1_HUMAN	PRMT1	1	1	2.6615	1110000
701	RDH11_HUMAN	RDH11	1	1	2.6611	486000
702	HMGCL_HUMAN	HMGCL	1	1	2.645	556000
703	MTX1_HUMAN	MTX1	1	1	2.633	845000
704	LONM_HUMAN	LONP1	1	1	2.6299	510000
705	CDK2_HUMAN	CDK2	1	1	2.6286	370000
706	UBP11_HUMAN	USP11	1	1	2.624	928000
707	AT2B2_HUMAN	ATP2B2	1	1	2.6203	2950000
708	GNPAT_HUMAN	GNPAT	1	1	2.6081	439000
709	PFD3_HUMAN	VBP1	1	1	2.6073	290000
710	SMC3_HUMAN	SMC3	1	1	2.6055	1320000
711	TXD11_HUMAN	TXNDC11	1	1	2.5935	1190000
712	RS12_HUMAN	RPS12	1	1	2.5896	1480000
713	AKP8L_HUMAN	AKAP8L	1	1	2.5893	869000
714	P5CR3_HUMAN	PYCRL	1	1	2.5859	989000
715	ACD11_HUMAN	ACAD11	1	1	2.5835	903000
716	RL27A_HUMAN	RPL27A	1	1	2.5783	957000
717	RAB18_HUMAN	RAB18	1	1	2.5764	1650000
718	CBS_HUMAN	CBS	1	1	2.5755	1040000
719	DNJB2_HUMAN	DNAJB2	1	1	2.5664	920000
720	CSRP2_HUMAN	CSRP2	1	1	2.5578	941000
721	PSMD3_HUMAN	PSMD3	1	1	2.5464	1170000
722	CYTB_HUMAN	CSTB	1	1	2.5456	1390000
723	LIMS1_HUMAN	LIMS1	1	1	2.5443	1120000
724	SUCB2_HUMAN	SUCLG2	1	1	2.5358	1180000
725	ICLN_HUMAN	CLNS1A	1	1	2.534	1370000
726	P5CR1_HUMAN	PYCR1	1	1	2.5336	727000
727	AL1L2_HUMAN	ALDH1L2	1	1	2.5249	1010000
728	O51I1_HUMAN	OR51I1	1	1	2.5179	1270000
729	RAB34_HUMAN	RAB34	1	1	2.5141	1260000
730	TCPW_HUMAN	CCT6B	1	1	2.5095	997000
731	PSA5_HUMAN	PSMA5	1	1	2.5024	806000
732	CDK12_HUMAN	CDK12	1	1	2.5013	2780000
733	DHCR7_HUMAN	DHCR7	1	1	2.4921	906000
734	DRS7B_HUMAN	DHRS7B	1	1	2.4916	1590000
735	CN165_HUMAN	LINC00596	1	1	2.484	1080000
736	GAPD1_HUMAN	GAPVD1	1	1	2.4813	554000
737	PLST_HUMAN	PLS3	1	1	2.4721	786000
738	ETUD1_HUMAN	EFTUD1	1	1	2.4698	425000
739	RL27_HUMAN	RPL27	1	1	2.4693	2110000
740	AINX_HUMAN	INA	1	1	2.4681	1130000
741	PRDX6_HUMAN	PRDX6	1	1	2.4653	1340000
742	VDAC3_HUMAN	VDAC3	1	1	2.4554	1490000
743	SIG16_HUMAN	SIGLEC16	1	1	2.4543	1200000
744	TOM40_HUMAN	TOMM40	1	1	2.449	1400000
745	RDH13_HUMAN	RDH13	1	1	2.4487	631000
746	TIM8A_HUMAN	TIMM8A	1	1	2.4441	1500000
747	CTR1_HUMAN	SLC7A1	1	1	2.4396	515000
748	PDIP2_HUMAN	POLDIP2	1	1	2.4291	866000
749	DHPR_HUMAN	QDPR	1	1	2.4211	436000
750	SGPL1_HUMAN	SGPL1	1	1	2.4177	43900
751	PSB6_HUMAN	PSMB6	1	1	2.4018	879000
752	XPP1_HUMAN	XPNPEP1	1	1	2.3933	1440000
753	PPBI_HUMAN	ALPI	1	1	2.3713	3100000
754	RFX5_HUMAN	RFX5	1	1	2.3709	1500000
755	CPSF3_HUMAN	CPSF3	1	1	2.3628	632000
756	PSA7L_HUMAN	PSMA8	1	1	2.3628	754000
757	ILKAP_HUMAN	ILKAP	1	1	2.3626	1100000
758	NUDC_HUMAN	NUDC	1	1	2.353	711000
759	CNN2_HUMAN	CNN2	1	1	2.3393	408000
760	SFXN2_HUMAN	SFXN2	1	1	2.3251	901000
761	UBP2L_HUMAN	UBAP2L	1	1	2.324	1450000
762	SAAL1_HUMAN	SAAL1	1	1	2.3218	313000
763	ITPA_HUMAN	ITPA	1	1	2.3156	1660000
764	ENOF1_HUMAN	ENOSF1	1	1	2.3149	409000
765	RNBP6_HUMAN	RANBP6	1	1	2.3109	479000
766	FUBP1_HUMAN	FUBP1	1	1	2.3044	2200000
767	Q6ZMH6_HUMAN	C1QTNF1	1	1	2.2981	1470000
768	BICR1_HUMAN	CCDC64	1	1	2.2954	305000
769	ARMC8_HUMAN	ARMC8	1	1	2.2868	437000
770	CHSTC_HUMAN	CHST12	1	1	2.2816	596000
771	MAN1_HUMAN	LEMD3	1	1	2.275	941000
772	NMDE3_HUMAN	GRIN2C	1	1	2.2725	2120000
773	LGAT1_HUMAN	LPGAT1	1	1	2.27	332000
774	ZN462_HUMAN	ZNF462	1	1	2.2654	589000
775	2AAA_HUMAN	PPP2R1A	1	1	2.2645	1910000
776	PTBP1_HUMAN	PTBP1	1	1	2.2566	961000
777	IFT27_HUMAN	IFT27	1	1	2.2495	323000
778	SNG1_HUMAN	SYNGR1	1	1	2.2493	1700000
779	SNAA_HUMAN	NAPA	1	1	2.2492	1450000
780	COCA1_HUMAN	COL12A1	1	1	2.245	418000
781	SNX5_HUMAN	SNX5	1	1	2.2413	955000
782	MPP5_HUMAN	MPP5	1	1	2.2397	864000
783	TAP2_HUMAN	TAP2	1	1	2.2397	595000
784	RL12_HUMAN	RPL12	1	1	2.2356	1080000
785	DHYS_HUMAN	DHPS	1	1	2.2351	55200
786	MCM2_HUMAN	MCM2	1	1	2.2277	1510000
787	PSA4_HUMAN	PSMA4	1	1	2.2208	1030000
788	ERG24_HUMAN	TM7SF2	1	1	2.2187	894000
789	LRC59_HUMAN	LRRC59	1	1	2.2145	1030000
790	SF3B3_HUMAN	SF3B3	1	1	2.2025	504000
791	LIPA4_HUMAN	PPFIA4	1	1	2.1935	889000
792	BSN_HUMAN	BSN	1	1	2.1921	27000000
793	CTBP1_HUMAN	CTBP1	1	1	2.1879	1120000
794	PAL4A_HUMAN	PPIAL4A	1	1	2.1876	1010000
795	PKHG4_HUMAN	PLEKHG4	1	1	2.1789	549000
796	SCYL2_HUMAN	SCYL2	1	1	2.176	2010000

## Sheet: Replicate-2
S. No.	Reference	Gene Symbol	Unique	Total	AVG	Avg. Precursor Intensity
1	WWOX_HUMAN (Bait)	WWOX	39	875	3.7546	2070000
2	PYR1_HUMAN	CAD	33	41	3.1069	106000
3	HSP7C_HUMAN	HSPA8	30	78	3.5352	177000
4	TBB2A_HUMAN	TUBB2A	28	84	3.6791	212000
5	CH60_HUMAN	HSPD1	27	42	3.2749	118000
6	ODB2_HUMAN	DBT	26	64	3.1446	202000
7	HSP71_HUMAN	HSPA1A	26	56	3.227	373000
8	LPPRC_HUMAN	LRPPRC	26	28	3.215	90400
9	CKAP4_HUMAN	CKAP4	25	40	3.747	154000
10	TBA1A_HUMAN	TUBA1A	23	79	3.5889	392000
11	GRP78_HUMAN	HSPA5	21	27	3.4162	98700
12	IRS4_HUMAN	IRS4	21	25	3.3053	121000
13	PYC_HUMAN	PC	20	27	3.6515	77600
14	TIF1B_HUMAN	TRIM28	20	27	3.4969	163000
15	G3P_HUMAN	GAPDH	19	39	3.6743	194000
16	ODBA_HUMAN	BCKDHA	18	24	3.5334	130000
17	MCCA_HUMAN	MCCC1	17	26	3.5819	108000
18	AIFM1_HUMAN	AIFM1	17	21	3.7696	125000
19	TCPB_HUMAN	CCT2	17	21	3.3034	92200
20	AT1A1_HUMAN	ATP1A1	16	22	3.7587	152000
21	EFTU_HUMAN	TUFM	15	24	3.5283	158000
22	UBR5_HUMAN	UBR5	15	17	2.9722	101000
23	HS71L_HUMAN	HSPA1L	14	46	3.5801	225000
24	EF1A1_HUMAN	EEF1A1	14	25	2.8894	319000
25	TCPA_HUMAN	TCP1	14	16	3.5188	116000
26	IF4A1_HUMAN	EIF4A1	13	19	3.5882	124000
27	DNJC7_HUMAN	DNAJC7	13	17	3.215	84900
28	DVL2_HUMAN	DVL2	13	15	3.7983	106000
29	GRP75_HUMAN	HSPA9	13	15	3.5607	82700
30	ACACA_HUMAN	ACACA	13	13	3.3194	74100
31	S23IP_HUMAN	SEC23IP	12	13	3.3995	94600
32	TCPQ_HUMAN	CCT8	12	13	3.1243	89800
33	H90B3_HUMAN	HSP90AB3P	11	22	3.3159	141000
34	PRDX1_HUMAN	PRDX1	11	15	2.7626	173000
35	HNRPK_HUMAN	HNRNPK	11	12	3.2261	67800
36	C1TC_HUMAN	MTHFD1	11	11	3.6769	89300
37	HNRPM_HUMAN	HNRNPM	11	11	3.0243	61500
38	CMC2_HUMAN	SLC25A13	11	11	3.0087	109000
39	RPN1_HUMAN	RPN1	10	16	3.5145	96700
40	RS3_HUMAN	RPS3	10	14	3.2277	154000
41	FUBP2_HUMAN	KHSRP	10	13	3.3991	90400
42	DDX21_HUMAN	DDX21	10	12	3.1289	101000
43	MCCB_HUMAN	MCCC2	10	11	3.4577	96800
44	MPCP_HUMAN	SLC25A3	9	13	3.164	228000
45	AT2A2_HUMAN	ATP2A2	9	13	3.1579	99600
46	ATPA_HUMAN	ATP5A1	9	10	3.2712	78900
47	FAS_HUMAN	FASN	9	9	3.4786	102000
48	XPO1_HUMAN	XPO1	9	9	3.21	60200
49	TBB1_HUMAN	TUBB1	8	35	3.1573	207000
50	TBB4A_HUMAN	TUBB4A	8	25	3.224	232000
51	ADT1_HUMAN	SLC25A4	8	15	2.714	583000
52	TCPD_HUMAN	CCT4	8	10	3.1722	86700
53	RUVB2_HUMAN	RUVBL2	8	9	3.3079	77000
54	HNRPU_HUMAN	HNRNPU	8	9	3.1789	132000
55	RS3A_HUMAN	RPS3A	8	9	3.1664	66300
56	STIP1_HUMAN	STIP1	8	9	2.8935	99400
57	PRKDC_HUMAN	PRKDC	8	9	2.5496	77500
58	RRP44_HUMAN	DIS3	8	8	3.2796	64600
59	SF3B3_HUMAN	SF3B3	8	8	3.1425	75200
60	MCM3_HUMAN	MCM3	8	8	3.0469	62100
61	HSP72_HUMAN	HSPA2	7	15	3.2316	229000
62	HS90B_HUMAN	HSP90AB1	7	12	3.7942	214000
63	ACTA_HUMAN	ACTA2	7	12	3.2251	148000
64	DHR13_HUMAN	DHRS13	7	11	3.2395	104000
65	VIME_HUMAN	VIM	7	8	2.911	117000
66	GCN1L_HUMAN	GCN1L1	7	8	2.7751	61600
67	TCPG_HUMAN	CCT3	7	7	3.3649	95200
68	RPB1_HUMAN	POLR2A	7	7	3.3627	59300
69	GFPT1_HUMAN	GFPT1	7	7	3.1467	76300
70	VDAC2_HUMAN	VDAC2	7	7	2.8312	195000
71	TBB5_HUMAN	TUBB	6	27	3.7252	224000
72	TBB3_HUMAN	TUBB3	6	23	3.5331	281000
73	H90B2_HUMAN	HSP90AB2P	6	9	3.1009	270000
74	HS90A_HUMAN	HSP90AA1	6	8	3.7754	121000
75	AT2A1_HUMAN	ATP2A1	6	8	3.4039	116000
76	RL7_HUMAN	RPL7	6	8	3.1582	86900
77	PDC6I_HUMAN	PDCD6IP	6	8	2.9158	77700
78	ODPB_HUMAN	PDHB	6	7	3.9823	111000
79	RUVB1_HUMAN	RUVBL1	6	7	3.512	92100
80	EMD_HUMAN	EMD	6	7	3.454	79800
81	PCH2_HUMAN	TRIP13	6	7	2.937	92100
82	RS4X_HUMAN	RPS4X	6	7	2.918	142000
83	IMDH2_HUMAN	IMPDH2	6	6	3.6034	107000
84	FDFT_HUMAN	FDFT1	6	6	3.4789	45000
85	RL13_HUMAN	RPL13	6	6	3.2909	103000
86	IMB1_HUMAN	KPNB1	6	6	3.077	59200
87	ATD3A_HUMAN	ATAD3A	6	6	2.9701	97200
88	ENPL_HUMAN	HSP90B1	6	6	2.8742	207000
89	UBP24_HUMAN	USP24	6	6	2.7681	69600
90	ADT2_HUMAN	SLC25A5	5	25	3.2299	290000
91	RL40_HUMAN	UBA52	5	19	3.2771	2020000
92	RS16_HUMAN	RPS16	5	9	2.7532	112000
93	SCAM3_HUMAN	SCAMP3	5	8	3.5768	120000
94	AAAT_HUMAN	SLC1A5	5	8	3.0976	50500
95	ACTB_HUMAN	ACTB	5	7	4.1669	133000
96	HNRH1_HUMAN	HNRNPH1	5	7	3.8882	84600
97	TCPE_HUMAN	CCT5	5	6	3.2588	92800
98	PSA_HUMAN	NPEPPS	5	6	3.2161	53900
99	GALK1_HUMAN	GALK1	5	6	3.2056	109000
100	EF2_HUMAN	EEF2	5	6	2.5993	113000
101	DNJA2_HUMAN	DNAJA2	5	6	2.5025	155000
102	RCN2_HUMAN	RCN2	5	5	4.3523	86300
103	ABCE1_HUMAN	ABCE1	5	5	3.6166	34000
104	TBB6_HUMAN	TUBB6	5	5	3.5493	126000
105	SYIC_HUMAN	IARS	5	5	3.4162	70500
106	WBP2_HUMAN	WBP2	5	5	3.3391	77700
107	AFG32_HUMAN	AFG3L2	5	5	3.3331	83300
108	KPYM_HUMAN	PKM	5	5	3.2005	76500
109	CMC1_HUMAN	SLC25A12	5	5	2.8982	88800
110	DHX9_HUMAN	DHX9	5	5	2.8943	109000
111	RS9_HUMAN	RPS9	5	5	2.8358	130000
112	NUCL_HUMAN	NCL	5	5	2.6846	87800
113	ECHA_HUMAN	HADHA	5	5	2.6223	44400
114	SYFA_HUMAN	FARSA	5	5	2.5321	94000
115	AL1B1_HUMAN	ALDH1B1	4	6	3.8113	72400
116	RS8_HUMAN	RPS8	4	6	3.8088	141000
117	LAP2A_HUMAN	TMPO	4	6	3.5537	50300
118	RS18_HUMAN	RPS18	4	6	2.7568	73600
119	RS2_HUMAN	RPS2	4	6	2.7518	109000
120	SERA_HUMAN	PHGDH	4	5	4.0838	108000
121	FKBP8_HUMAN	FKBP8	4	5	3.9672	119000
122	COF1_HUMAN	CFL1	4	5	3.8615	42700
123	K6PL_HUMAN	PFKL	4	5	3.6123	87700
124	RL7A_HUMAN	RPL7A	4	5	3.2219	101000
125	PCNA_HUMAN	PCNA	4	5	3.052	88600
126	TXTP_HUMAN	SLC25A1	4	5	2.5074	75600
127	SYMC_HUMAN	MARS	4	4	4.2495	129000
128	RLA0L_HUMAN	RPLP0P6	4	4	3.8938	102000
129	K6PP_HUMAN	PFKP	4	4	3.728	38800
130	RL3_HUMAN	RPL3	4	4	3.6673	58700
131	DNJA1_HUMAN	DNAJA1	4	4	3.6153	67700
132	4F2_HUMAN	SLC3A2	4	4	3.6031	83000
133	COX2_HUMAN	MT-CO2	4	4	3.5691	62200
134	XPOT_HUMAN	XPOT	4	4	3.4278	71300
135	RS6_HUMAN	RPS6	4	4	3.3737	122000
136	IMMT_HUMAN	IMMT	4	4	3.3649	92800
137	ESYT2_HUMAN	ESYT2	4	4	3.3399	71800
138	NSF_HUMAN	NSF	4	4	3.3374	65300
139	DDX17_HUMAN	DDX17	4	4	3.2354	82400
140	SPTC1_HUMAN	SPTLC1	4	4	3.2071	94600
141	CALX_HUMAN	CANX	4	4	3.1884	80600
142	RL23_HUMAN	RPL23	4	4	3.1764	91800
143	HNRPC_HUMAN	HNRNPC	4	4	3.1737	65300
144	PARP1_HUMAN	PARP1	4	4	3.164	84800
145	AGK_HUMAN	AGK	4	4	3.087	90000
146	GBLP_HUMAN	GNB2L1	4	4	3.0051	70000
147	DNM1L_HUMAN	DNM1L	4	4	2.9722	41800
148	PIMT_HUMAN	PCMT1	4	4	2.8927	115000
149	IPO5_HUMAN	IPO5	4	4	2.856	63700
150	CN37_HUMAN	CNP	4	4	2.7927	83100
151	PYRG1_HUMAN	CTPS1	4	4	2.7041	137000
152	PSAL_HUMAN	NPEPPSL1	4	4	2.6192	72700
153	DDX3X_HUMAN	DDX3X	4	4	2.4555	121000
154	ADT3_HUMAN	SLC25A6	3	8	4.0132	72900
155	VOPP1_HUMAN	VOPP1	3	5	3.2493	203000
156	TIM50_HUMAN	TIMM50	3	4	3.7827	74600
157	TRAP1_HUMAN	TRAP1	3	4	3.7743	214000
158	HNRL1_HUMAN	HNRL1	3	4	3.4405	91300
159	NTPCR_HUMAN	NTPCR	3	4	3.4099	89500
160	RL24_HUMAN	RPL24	3	4	3.36	85600
161	ATPB_HUMAN	ATP5B	3	4	3.3485	59200
162	MOT1_HUMAN	SLC16A1	3	4	3.3449	95300
163	CHIP_HUMAN	STUB1	3	4	3.2724	167000
164	CDK1_HUMAN	CDK1	3	4	3.1405	144000
165	SSRA_HUMAN	SSR1	3	4	3.0907	111000
166	PGRC1_HUMAN	PGRMC1	3	4	3.0831	135000
167	2AAA_HUMAN	PPP2R1A	3	4	3.0364	62800
168	PCCB_HUMAN	PCCB	3	4	3.0063	96200
169	PUR2_HUMAN	GART	3	4	2.9786	82700
170	H12_HUMAN	HIST1H1C	3	4	2.9709	113000
171	ATPG_HUMAN	ATP5C1	3	4	2.6415	123000
172	RS13_HUMAN	RPS13	3	4	2.5623	76900
173	TNPO1_HUMAN	TNPO1	3	4	2.4627	70000
174	M2OM_HUMAN	SLC25A11	3	3	4.5431	88800
175	ERLN1_HUMAN	ERLIN1	3	3	4.2432	108000
176	EF1G_HUMAN	EEF1G	3	3	4.1006	52700
177	SRPRB_HUMAN	SRPRB	3	3	4.0076	73300
178	RL18_HUMAN	RPL18	3	3	3.9595	200000
179	RO60_HUMAN	TROVE2	3	3	3.7804	86200
180	ILF2_HUMAN	ILF2	3	3	3.7732	86900
181	SYTC_HUMAN	TARS	3	3	3.7254	55100
182	EXD2_HUMAN	EXD2	3	3	3.6683	46600
183	XPO2_HUMAN	CSE1L	3	3	3.5992	80500
184	CD027_HUMAN	C4orf27	3	3	3.5092	40300
185	AMOT_HUMAN	AMOT	3	3	3.4895	59100
186	MAGD1_HUMAN	MAGED1	3	3	3.4656	43300
187	HS105_HUMAN	HSPH1	3	3	3.456	102000
188	RENT1_HUMAN	UPF1	3	3	3.447	73000
189	BAG6_HUMAN	BAG6	3	3	3.441	80700
190	RL31_HUMAN	RPL31	3	3	3.4113	121000
191	SYRC_HUMAN	RARS	3	3	3.4025	63800
192	ODO2_HUMAN	DLST	3	3	3.4011	73800
193	RINI_HUMAN	RNH1	3	3	3.2748	67800
194	CAND1_HUMAN	CAND1	3	3	3.2727	29700
195	SPG20_HUMAN	SPART	3	3	3.2612	166000
196	DDB1_HUMAN	DDB1	3	3	3.2502	76000
197	NPM_HUMAN	NPM1	3	3	3.2483	54400
198	RL4_HUMAN	RPL4	3	3	3.2136	86800
199	HCD2_HUMAN	HSD17B10	3	3	3.211	77400
200	1433B_HUMAN	YWHAB	3	3	3.1947	197000
201	PPP5_HUMAN	PPP5C	3	3	3.1757	119000
202	TFR1_HUMAN	TFRC	3	3	3.1637	27700
203	PTN1_HUMAN	PTPN1	3	3	3.1468	145000
204	DDX5_HUMAN	DDX5	3	3	3.1412	116000
205	IF2B1_HUMAN	IGF2BP1	3	3	3.0963	76900
206	SYEP_HUMAN	EPRS	3	3	3.0464	70000
207	FAF2_HUMAN	FAF2	3	3	2.9903	70100
208	ARAF_HUMAN	ARAF	3	3	2.9758	72200
209	PRS6A_HUMAN	PSMC3	3	3	2.9727	39700
210	PSMD2_HUMAN	PSMD2	3	3	2.9675	144000
211	PCCA_HUMAN	PCCA	3	3	2.9331	77500
212	IRAK1_HUMAN	IRAK1	3	3	2.9186	74400
213	BAG2_HUMAN	BAG2	3	3	2.8857	299000
214	WDR26_HUMAN	WDR26	3	3	2.8562	71800
215	NCLN_HUMAN	NCLN	3	3	2.7668	62800
216	GANAB_HUMAN	GANAB	3	3	2.7535	59300
217	RBM14_HUMAN	RBM14	3	3	2.7339	56400
218	SYVM_HUMAN	VARS2	3	3	2.7316	48100
219	WDR36_HUMAN	WDR36	3	3	2.7309	68100
220	HEAT2_HUMAN	HEATR2	3	3	2.7276	90800
221	LENG8_HUMAN	LENG8	3	3	2.6461	367000
222	BASI_HUMAN	BSG	3	3	2.6175	59300
223	PRDX2_HUMAN	PRDX2	3	3	2.5671	90600
224	STT3A_HUMAN	STT3A	3	3	2.5495	102000
225	CDC5L_HUMAN	CDC5L	3	3	2.5076	81000
226	WRIP1_HUMAN	WRNIP1	3	3	2.5032	38100
227	IPO7_HUMAN	IPO7	3	3	2.4587	56700
228	MSH6_HUMAN	MSH6	3	3	2.406	67300
229	USP9X_HUMAN	USP9X	3	3	2.3115	78200
230	ILF3_HUMAN	ILF3	3	3	2.3087	106000
231	HSP76_HUMAN	HSPA6	2	5	3.0823	132000
232	HNRPF_HUMAN	HNRNPF	2	4	4.4205	78500
233	RL14_HUMAN	RPL14	2	4	3.7006	57300
234	CDIPT_HUMAN	CDIPT	2	4	3.4307	91600
235	RS14_HUMAN	RPS14	2	4	2.8911	134000
236	RL12_HUMAN	RPL12	2	4	2.8656	110000
237	PCBP1_HUMAN	PCBP1	2	3	4.4422	83100
238	RLA2_HUMAN	RPLP2	2	3	4.3098	74900
239	C1QBP_HUMAN	C1QBP	2	3	4.2852	86800
240	DAZP1_HUMAN	DAZAP1	2	3	4.2159	58500
241	SYG_HUMAN	GARS	2	3	3.6285	47800
242	RS27L_HUMAN	RPS27L	2	3	3.488	96800
243	PRPS1_HUMAN	PRPS1	2	3	3.3232	64100
244	MYO1B_HUMAN	MYO1B	2	3	3.2325	36500
245	RLA0_HUMAN	RPLP0	2	3	3.2148	111000
246	PHB_HUMAN	PHB	2	3	3.1896	89200
247	RFC2_HUMAN	RFC2	2	3	3.1244	76600
248	ARF4_HUMAN	ARF4	2	3	3.1087	95800
249	PCBP2_HUMAN	PCBP2	2	3	3.0877	92000
250	HS905_HUMAN	HSP90AA5P	2	3	3.067	95000
251	PSMD9_HUMAN	PSMD9	2	3	2.8833	68400
252	ATX10_HUMAN	ATXN10	2	3	2.8157	38300
253	RPGF2_HUMAN	RAPGEF2	2	3	2.6718	36500
254	HAT1_HUMAN	HAT1	2	2	5.0895	63300
255	PAIRB_HUMAN	SERBP1	2	2	5.089	144000
256	1433T_HUMAN	YWHAQ	2	2	4.7526	54600
257	TCPZ_HUMAN	CCT6A	2	2	4.1434	93400
258	RL11_HUMAN	RPL11	2	2	4.1227	180000
259	PWP2_HUMAN	PWP2	2	2	4.0429	35900
260	TMM33_HUMAN	TMEM33	2	2	3.9893	75800
261	NSUN2_HUMAN	NSUN2	2	2	3.9115	47600
262	TBC15_HUMAN	TBC1D15	2	2	3.9042	49500
263	SF01_HUMAN	SF1	2	2	3.8866	59900
264	FOXJ3_HUMAN	FOXJ3	2	2	3.7942	70300
265	PRS4_HUMAN	PSMC1	2	2	3.7862	40300
266	SSRD_HUMAN	SSR4	2	2	3.7721	79100
267	HACD3_HUMAN	PTPLAD1	2	2	3.7378	87900
268	HNRPR_HUMAN	HNRNPR	2	2	3.7214	29500
269	RS24_HUMAN	RPS24	2	2	3.7146	71900
270	DPM1_HUMAN	DPM1	2	2	3.6142	271000
271	TECR_HUMAN	TECR	2	2	3.6121	71700
272	S11IP_HUMAN	STK11IP	2	2	3.6037	671000
273	RPN2_HUMAN	RPN2	2	2	3.5821	79800
274	PDIA3_HUMAN	PDIA3	2	2	3.5763	48500
275	PRS10_HUMAN	PSMC6	2	2	3.5709	20800
276	BAG4_HUMAN	BAG4	2	2	3.5653	49900
277	KCC2D_HUMAN	CAMK2D	2	2	3.5635	62800
278	HNRPQ_HUMAN	SYNCRIP	2	2	3.5621	85400
279	SFXN1_HUMAN	SFXN1	2	2	3.5528	74300
280	MIRO2_HUMAN	RHOT2	2	2	3.5431	72900
281	DNJA3_HUMAN	DNAJA3	2	2	3.5183	92200
282	PDK3_HUMAN	PDK3	2	2	3.5077	45100
283	LBR_HUMAN	LBR	2	2	3.4999	36000
284	SAMH1_HUMAN	SAMHD1	2	2	3.488	50600
285	TI23B_HUMAN	TIMM23B	2	2	3.4573	73700
286	ZCCHV_HUMAN	ZC3HAV1	2	2	3.4555	69700
287	DVL1L_HUMAN	DVL1L1	2	2	3.4506	108000
288	C1TM_HUMAN	MTHFD1L	2	2	3.4499	42400
289	IQGA2_HUMAN	IQGAP2	2	2	3.4389	67400
290	SRPR_HUMAN	SRPR	2	2	3.3455	63800
291	GHC1_HUMAN	SLC25A22	2	2	3.3347	87200
292	ASNS_HUMAN	ASNS	2	2	3.3251	50000
293	CPSF1_HUMAN	CPSF1	2	2	3.3135	60300
294	TRI33_HUMAN	TRIM33	2	2	3.2967	55500
295	RHBD2_HUMAN	RHBDD2	2	2	3.2845	73000
296	MSH2_HUMAN	MSH2	2	2	3.283	153000
297	1433E_HUMAN	YWHAE	2	2	3.2767	66200
298	AL7A1_HUMAN	ALDH7A1	2	2	3.2732	55800
299	ODP2_HUMAN	DLAT	2	2	3.2599	43600
300	ACSL1_HUMAN	ACSL1	2	2	3.2598	80500
301	RSSA_HUMAN	RPSA	2	2	3.2406	74800
302	CYBP_HUMAN	CACYBP	2	2	3.2277	74900
303	RL10A_HUMAN	RPL10A	2	2	3.2277	117000
304	GEMI4_HUMAN	GEMIN4	2	2	3.2188	71700
305	PPAC_HUMAN	ACP1	2	2	3.218	86700
306	NOP2_HUMAN	NOP2	2	2	3.1901	76300
307	UBP15_HUMAN	USP15	2	2	3.1866	49500
308	ABCF2_HUMAN	ABCF2	2	2	3.1288	85600
309	THEM6_HUMAN	THEM6	2	2	3.1141	54400
310	GNL3_HUMAN	GNL3	2	2	3.0889	47300
311	COPB_HUMAN	COPB1	2	2	3.0859	29200
312	MCM7_HUMAN	MCM7	2	2	3.064	115000
313	OST48_HUMAN	DDOST	2	2	3.0507	66000
314	VPS28_HUMAN	VPS28	2	2	3.0452	39300
315	DLDH_HUMAN	DLD	2	2	3.0344	68500
316	UMPS_HUMAN	UMPS	2	2	3.0339	56700
317	PRP19_HUMAN	PRPF19	2	2	3.0185	61200
318	HS902_HUMAN	HSP90AA2	2	2	3.0033	66400
319	DDX20_HUMAN	DDX20	2	2	2.9958	93900
320	RL22_HUMAN	RPL22	2	2	2.9862	212000
321	ARL1_HUMAN	ARL1	2	2	2.9467	86500
322	UBP2L_HUMAN	UBAP2L	2	2	2.9439	38000
323	DHSB_HUMAN	SDHB	2	2	2.9367	82500
324	RL8_HUMAN	RPL8	2	2	2.9252	107000
325	MMS19_HUMAN	MMS19	2	2	2.9251	79500
326	DHX15_HUMAN	DHX15	2	2	2.9099	62300
327	PRAF2_HUMAN	PRAF2	2	2	2.9015	46000
328	GNPAT_HUMAN	GNPAT	2	2	2.8811	78500
329	RS25_HUMAN	RPS25	2	2	2.8697	180000
330	TTF2_HUMAN	TTF2	2	2	2.834	49100
331	ERLN2_HUMAN	ERLIN2	2	2	2.833	70600
332	RBBP4_HUMAN	RBBP4	2	2	2.8281	344000
333	PRS8_HUMAN	PSMC5	2	2	2.8243	55000
334	TTC4_HUMAN	TTC4	2	2	2.8061	52600
335	MTCH2_HUMAN	MTCH2	2	2	2.7994	54100
336	ANR52_HUMAN	ANKRD52	2	2	2.7809	81800
337	S61A1_HUMAN	SEC61A1	2	2	2.7709	59300
338	ARF1_HUMAN	ARF1	2	2	2.7384	74800
339	RBM39_HUMAN	RBM39	2	2	2.7198	80500
340	RL17_HUMAN	RPL17	2	2	2.7169	48500
341	RL28_HUMAN	RPL28	2	2	2.6683	93500
342	S27A4_HUMAN	SLC27A4	2	2	2.6385	27800
343	RAN_HUMAN	RAN	2	2	2.6385	103000
344	BCLF1_HUMAN	BCLAF1	2	2	2.6324	110000
345	SYFB_HUMAN	FARSB	2	2	2.6286	42700
346	ECHB_HUMAN	HADHB	2	2	2.6234	141000
347	U520_HUMAN	SNRNP200	2	2	2.5749	54000
348	ODPA_HUMAN	PDHA1	2	2	2.5598	62600
349	RL34_HUMAN	RPL34	2	2	2.5247	81900
350	ELP1_HUMAN	IKBKAP	2	2	2.517	56400
351	PABP1_HUMAN	PABPC1	2	2	2.503	57200
352	RL6_HUMAN	RPL6	2	2	2.4938	83400
353	PSMD1_HUMAN	PSMD1	2	2	2.4926	54800
354	AHSA1_HUMAN	AHSA1	2	2	2.4897	123000
355	OPA1_HUMAN	OPA1	2	2	2.4759	69200
356	RS7_HUMAN	RPS7	2	2	2.4633	42700
357	CYFP1_HUMAN	CYFIP1	2	2	2.4607	98800
358	MATR3_HUMAN	MATR3	2	2	2.3882	57400
359	RBM22_HUMAN	RBM22	2	2	2.3703	56400
360	TXD11_HUMAN	TXNDC11	2	2	2.3439	52900
361	SURF4_HUMAN	SURF4	2	2	2.3034	66100
362	ESRP2_HUMAN	ESRP2	2	2	2.2843	67600
363	TSPOA_HUMAN	TSPO	2	2	2.2632	118000
364	SORT_HUMAN	SORT1	2	2	2.246	100000
365	F189B_HUMAN	FAM189B	2	2	2.1329	95500
366	LDHA_HUMAN	LDHA	2	2	2.0314	109000
367	HIRP3_HUMAN	HIRIP3	1	8	2.7187	91900
368	CA101_HUMAN	C1orf101	1	6	3.1483	183000
369	TBA4B_HUMAN	TUBA4B	1	5	2.7862	259000
370	TBB4B_HUMAN	TUBB4B	1	4	3.0635	233000
371	B3GT2_HUMAN	B3GALT2	1	4	2.4028	133000
372	CDS1_HUMAN	CDS1	1	4	2.3368	119000
373	SSRG_HUMAN	SSR3	1	2	3.9694	98400
374	PEF1_HUMAN	PEF1	1	2	3.4169	48400
375	TBA4A_HUMAN	TUBA4A	1	2	3.1088	142000
376	FBX41_HUMAN	FBXO41	1	2	3.0499	60800
377	HSDL1_HUMAN	HSDL1	1	2	3.0496	92400
378	RTN3_HUMAN	RTN3	1	2	2.9705	103000
379	ACSL3_HUMAN	ACSL3	1	2	2.9702	38000
380	TBR1_HUMAN	TBR1	1	2	2.9119	51700
381	LRCC1_HUMAN	LRRCC1	1	2	2.8744	198000
382	ACTBM_HUMAN	POTEKP	1	2	2.8432	115000
383	METH_HUMAN	MTR	1	2	2.8268	75400
384	COMT_HUMAN	COMT	1	2	2.7238	63200
385	TMF1_HUMAN	TMF1	1	2	2.6423	1160000
386	KS6A2_HUMAN	RPS6KA2	1	2	2.6172	632000
387	RAB35_HUMAN	RAB35	1	2	2.3207	134000
388	BZW2_HUMAN	BZW2	1	1	5.4299	49200
389	EF1B_HUMAN	EEF1B2	1	1	5.056	60600
390	ASPH_HUMAN	ASPH	1	1	4.9528	72100
391	TIM13_HUMAN	TIMM13	1	1	4.941	121000
392	LTOR1_HUMAN	LAMTOR1	1	1	4.8886	55100
393	TMG4_HUMAN	PRRG4	1	1	4.8666	56900
394	PRDX3_HUMAN	PRDX3	1	1	4.8646	74000
395	DX39A_HUMAN	DDX39A	1	1	4.8368	95300
396	RFC4_HUMAN	RFC4	1	1	4.7526	29500
397	GET4_HUMAN	GET4	1	1	4.5714	23100
398	RBP2_HUMAN	RANBP2	1	1	4.5017	27700
399	NP1L1_HUMAN	NAP1L1	1	1	4.4527	69400
400	RANB9_HUMAN	RANBP9	1	1	4.417	43600
401	CPVL_HUMAN	CPVL	1	1	4.3443	42400
402	LSM12_HUMAN	LSM12	1	1	4.2826	89600
403	RL29_HUMAN	RPL29	1	1	4.2765	72900
404	ATPK_HUMAN	ATP5J2	1	1	4.2642	15800
405	TOLIP_HUMAN	TOLLIP	1	1	4.1877	25200
406	RS23_HUMAN	RPS23	1	1	4.1538	183000
407	COEA1_HUMAN	COL14A1	1	1	4.1528	41000
408	STIL_HUMAN	STIL	1	1	4.1457	105000
409	IMA2_HUMAN	KPNA2	1	1	4.1336	46500
410	RL10_HUMAN	RPL10	1	1	4.098	53900
411	TBA1B_HUMAN	TUBA1B	1	1	4.0762	108000
412	COPB2_HUMAN	COPB2	1	1	4.0653	43900
413	DNJB3_HUMAN	DNAJB3	1	1	4.0407	73800
414	DBPA_HUMAN	CSDA	1	1	4.0373	63300
415	RL23A_HUMAN	RPL23A	1	1	4.0256	217000
416	BGAL_HUMAN	GLB1	1	1	4.0194	24600
417	PTSS1_HUMAN	PTDSS1	1	1	4.0037	49800
418	TIM8A_HUMAN	TIMM8A	1	1	3.9625	64800
419	DCAF7_HUMAN	DCAF7	1	1	3.9623	144000
420	F10A1_HUMAN	ST13	1	1	3.9287	100000
421	TE2IP_HUMAN	TERF2IP	1	1	3.9125	32700
422	YTHD2_HUMAN	YTHDF2	1	1	3.8713	47400
423	PELO_HUMAN	PELO	1	1	3.87	73100
424	TTC27_HUMAN	TTC27	1	1	3.8643	65300
425	TADBP_HUMAN	TARDBP	1	1	3.828	58700
426	DPYL2_HUMAN	DPYSL2	1	1	3.8178	49300
427	CPSF6_HUMAN	CPSF6	1	1	3.8026	136000
428	RA1L2_HUMAN	HNRNPA1L2	1	1	3.7904	23800
429	ABI1_HUMAN	ABI1	1	1	3.715	145000
430	FKBP4_HUMAN	FKBP4	1	1	3.715	42100
431	ACOD_HUMAN	SCD	1	1	3.7079	64600
432	BAG5_HUMAN	BAG5	1	1	3.6889	46600
433	P5CR1_HUMAN	PYCR1	1	1	3.6589	90800
434	COPD_HUMAN	ARCN1	1	1	3.6415	19500
435	HXK2_HUMAN	HK2	1	1	3.6147	54800
436	D6RBZ0_HUMAN	HNRNPAB	1	1	3.6117	78900
437	PSD11_HUMAN	PSMD11	1	1	3.5942	43000
438	PDS5A_HUMAN	PDS5A	1	1	3.5776	37800
439	DNJB1_HUMAN	DNAJB1	1	1	3.548	26000
440	NDUA4_HUMAN	NDUFA4	1	1	3.5397	84200
441	ACLY_HUMAN	ACLY	1	1	3.5381	30700
442	GAPD1_HUMAN	GAPVD1	1	1	3.5064	60900
443	NDUS3_HUMAN	NDUFS3	1	1	3.4935	90100
444	CLH1_HUMAN	CLTC	1	1	3.4844	65400
445	PP6R3_HUMAN	PPP6R3	1	1	3.476	67600
446	DPOE4_HUMAN	POLE4	1	1	3.4738	109000
447	ZN326_HUMAN	ZNF326	1	1	3.4702	89200
448	RTCB_HUMAN	C22orf28	1	1	3.4569	177000
449	SMD3_HUMAN	SNRPD3	1	1	3.4506	72200
450	RS26_HUMAN	RPS26	1	1	3.4412	36700
451	RPB2_HUMAN	POLR2B	1	1	3.4401	63000
452	AT2C1_HUMAN	ATP2C1	1	1	3.4304	40600
453	RL19_HUMAN	RPL19	1	1	3.4247	143000
454	ZC11A_HUMAN	ZC3H11A	1	1	3.4222	58600
455	RL35_HUMAN	RPL35	1	1	3.3983	118000
456	LAR4B_HUMAN	LARP4B	1	1	3.3832	22800
457	YBOX1_HUMAN	YBX1	1	1	3.3567	54900
458	RLA1_HUMAN	RPLP1	1	1	3.3418	33700
459	ELAV1_HUMAN	ELAVL1	1	1	3.3287	62400
460	PRS7_HUMAN	PSMC2	1	1	3.3278	79000
461	TERA_HUMAN	VCP	1	1	3.3086	27000
462	ARI2_HUMAN	ARIH2	1	1	3.3071	94300
463	SRRT_HUMAN	SRRT	1	1	3.2957	22000
464	DCTP1_HUMAN	DCTPP1	1	1	3.2911	79800
465	TRIP6_HUMAN	TRIP6	1	1	3.2813	36700
466	IKKB_HUMAN	IKBKB	1	1	3.2567	43300
467	TOM1_HUMAN	TOM1	1	1	3.2555	38400
468	ARRD3_HUMAN	ARRDC3	1	1	3.2547	64300
469	HPRT_HUMAN	HPRT1	1	1	3.2403	43900
470	RB33B_HUMAN	RAB33B	1	1	3.2218	81400
471	SFXN4_HUMAN	SFXN4	1	1	3.2182	77400
472	PGAM5_HUMAN	PGAM5	1	1	3.1913	49500
473	DICER_HUMAN	DICER1	1	1	3.1907	48200
474	AT1B3_HUMAN	ATP1B3	1	1	3.1518	63500
475	RAB13_HUMAN	RAB13	1	1	3.1454	66400
476	RBGPR_HUMAN	RAB3GAP2	1	1	3.139	56100
477	TOM40_HUMAN	TOMM40	1	1	3.1358	41300
478	RAB5B_HUMAN	RAB5B	1	1	3.1355	28100
479	DHB12_HUMAN	HSD17B12	1	1	3.1249	81500
480	PCYOX_HUMAN	PCYOX1	1	1	3.1204	23500
481	ANR35_HUMAN	ANKRD35	1	1	3.1148	130000
482	NCBP1_HUMAN	NCBP1	1	1	3.1143	48800
483	NEK9_HUMAN	NEK9	1	1	3.1013	27000
484	XPO5_HUMAN	XPO5	1	1	3.0869	37000
485	SELO_HUMAN	SELO	1	1	3.0808	136000
486	P55G_HUMAN	PIK3R3	1	1	3.0752	59800
487	ESYT1_HUMAN	ESYT1	1	1	3.0735	31200
488	AUP1_HUMAN	AUP1	1	1	3.0709	58700
489	RB39B_HUMAN	RAB39B	1	1	3.0625	51300
490	DNJB2_HUMAN	DNAJB2	1	1	3.0517	68100
491	CSDE1_HUMAN	CSDE1	1	1	3.0511	75000
492	PPM1F_HUMAN	PPM1F	1	1	3.0473	84200
493	VKGC_HUMAN	GGCX	1	1	3.0433	36800
494	TBCD4_HUMAN	TBC1D4	1	1	3.0383	61200
495	PHB2_HUMAN	PHB2	1	1	3.0375	138000
496	PO210_HUMAN	NUP210	1	1	3.0369	100000
497	SF3B1_HUMAN	SF3B1	1	1	3.0237	69800
498	DDX50_HUMAN	DDX50	1	1	3.0221	18700
499	RL27A_HUMAN	RPL27A	1	1	3.0177	437000
500	STML2_HUMAN	STOML2	1	1	3.0111	75100
501	RAB5A_HUMAN	RAB5A	1	1	3.0066	62000
502	HAUS8_HUMAN	HAUS8	1	1	3.0012	64500
503	GLMN_HUMAN	GLMN	1	1	2.9995	28400
504	UBE4A_HUMAN	UBE4A	1	1	2.996	31200
505	AL3A2_HUMAN	ALDH3A2	1	1	2.9906	41900
506	KCC1A_HUMAN	CAMK1	1	1	2.9868	28500
507	ADPPT_HUMAN	AASDHPPT	1	1	2.9758	65500
508	KCC2G_HUMAN	CAMK2G	1	1	2.9658	54900
509	RS17L_HUMAN	RPS17L	1	1	2.9547	117000
510	CENPV_HUMAN	CENPV	1	1	2.9482	38900
511	FIS1_HUMAN	FIS1	1	1	2.9458	66300
512	RAP2C_HUMAN	RAP2C	1	1	2.9361	220000
513	DSG2_HUMAN	DSG2	1	1	2.9323	85900
514	RS19_HUMAN	RPS19	1	1	2.9272	82300
515	BUB3_HUMAN	BUB3	1	1	2.9191	78200
516	KDM5C_HUMAN	KDM5C	1	1	2.9162	121000
517	PEX1_HUMAN	PEX1	1	1	2.9155	87000
518	SC22B_HUMAN	SEC22B	1	1	2.9118	104000
519	PI4KA_HUMAN	PI4KA	1	1	2.909	79000
520	NID2_HUMAN	NID2	1	1	2.883	56300
521	PRP8_HUMAN	PRPF8	1	1	2.8821	45600
522	TS101_HUMAN	TSG101	1	1	2.8799	44000
523	PDCD4_HUMAN	PDCD4	1	1	2.8791	51700
524	RBM26_HUMAN	RBM26	1	1	2.8735	68200
525	DEST_HUMAN	DSTN	1	1	2.8635	63100
526	MRE11_HUMAN	MRE11A	1	1	2.8612	21600
527	ACDSB_HUMAN	ACADSB	1	1	2.8592	100000
528	DJB11_HUMAN	DNAJB11	1	1	2.8489	80000
529	CBS_HUMAN	CBS	1	1	2.8385	63000
530	KDM5B_HUMAN	KDM5B	1	1	2.8237	105000
531	HUWE1_HUMAN	HUWE1	1	1	2.8207	20600
532	NU107_HUMAN	NUP107	1	1	2.8143	50400
533	PP6R1_HUMAN	PPP6R1	1	1	2.8135	33300
534	ACTY_HUMAN	ACTR1B	1	1	2.8086	67400
535	MTMRD_HUMAN	SBF2	1	1	2.796	40800
536	H11_HUMAN	HIST1H1A	1	1	2.7899	171000
537	SNG1_HUMAN	SYNGR1	1	1	2.7865	65300
538	RPAC1_HUMAN	POLR1C	1	1	2.7839	83800
539	AKAP8_HUMAN	AKAP8	1	1	2.7775	52100
540	PTN23_HUMAN	PTPN23	1	1	2.7767	314000
541	1B07_HUMAN	HLA-B	1	1	2.7674	96500
542	RETST_HUMAN	RETSAT	1	1	2.7663	45500
543	SGTA_HUMAN	SGTA	1	1	2.7634	69400
544	CBWD1_HUMAN	CBWD1	1	1	2.7626	63700
545	SPTC2_HUMAN	SPTLC2	1	1	2.749	41400
546	MLEC_HUMAN	MLEC	1	1	2.7399	72400
547	CTBP1_HUMAN	CTBP1	1	1	2.7324	69100
548	MRCKB_HUMAN	CDC42BPB	1	1	2.732	61500
549	F168A_HUMAN	FAM168A	1	1	2.7295	58700
550	HNRPD_HUMAN	HNRNPD	1	1	2.7214	115000
551	ALG1_HUMAN	ALG1	1	1	2.7196	78600
552	XPO7_HUMAN	XPO7	1	1	2.7162	134000
553	DHX8_HUMAN	DHX8	1	1	2.6913	44800
554	DHCR7_HUMAN	DHCR7	1	1	2.6825	121000
555	MLF2_HUMAN	MLF2	1	1	2.6744	53100
556	TCPH_HUMAN	CCT7	1	1	2.6666	40000
557	APOOL_HUMAN	APOOL	1	1	2.6585	88000
558	NSMA3_HUMAN	SMPD4	1	1	2.6427	109000
559	CPSF3_HUMAN	CPSF3	1	1	2.6328	82700
560	TAF5L_HUMAN	TAF5L	1	1	2.6305	310000
561	IF2GL_HUMAN	EIF2S3L	1	1	2.6292	94900
562	FHDC1_HUMAN	FHDC1	1	1	2.6246	100000
563	ORC4_HUMAN	ORC4	1	1	2.6197	44300
564	CP51A_HUMAN	CYP51A1	1	1	2.6192	52200
565	PSB6_HUMAN	PSMB6	1	1	2.6099	113000
566	CND2_HUMAN	NCAPH	1	1	2.6092	79900
567	LARP1_HUMAN	LARP1	1	1	2.6071	71900
568	SMS2_HUMAN	SGMS2	1	1	2.6013	80500
569	EIF3F_HUMAN	EIF3F	1	1	2.5875	65000
570	RL27_HUMAN	RPL27	1	1	2.5751	490000
571	RPB3_HUMAN	POLR2C	1	1	2.5647	106000
572	ZN516_HUMAN	ZNF516	1	1	2.5624	65000
573	PPP6_HUMAN	PPP6C	1	1	2.5574	95200
574	RPAP2_HUMAN	RPAP2	1	1	2.5567	62400
575	KI26A_HUMAN	KIF26A	1	1	2.5403	42700
576	RNC_HUMAN	DROSHA	1	1	2.5384	49800
577	RTP4_HUMAN	RTP4	1	1	2.5292	18200
578	P5CS_HUMAN	ALDH18A1	1	1	2.529	61000
579	PRSR1_HUMAN	PROSER1	1	1	2.526	74600
580	NU155_HUMAN	NUP155	1	1	2.5236	35500
581	ANO1_HUMAN	ANO1	1	1	2.5165	152000
582	PDLI5_HUMAN	PDLIM5	1	1	2.5095	74100
583	TBC9B_HUMAN	TBC1D9B	1	1	2.5068	56600
584	RPAP1_HUMAN	RPAP1	1	1	2.5059	78100
585	ERG1_HUMAN	SQLE	1	1	2.5058	38400
586	TESK2_HUMAN	TESK2	1	1	2.505	43300
587	DIRA2_HUMAN	DIRAS2	1	1	2.5025	95600
588	RSF1_HUMAN	RSF1	1	1	2.5017	70700
589	SCAM2_HUMAN	SCAMP2	1	1	2.5008	71100
590	PDIA6_HUMAN	PDIA6	1	1	2.4978	74100
591	EXOS9_HUMAN	EXOSC9	1	1	2.4961	41700
592	OFCC1_HUMAN	OFCC1	1	1	2.4865	159000
593	MOGS_HUMAN	MOGS	1	1	2.4721	85100
594	FHL1_HUMAN	FHL1	1	1	2.47	65400
595	AKAP4_HUMAN	AKAP4	1	1	2.4677	2340000
