# Supplementary material for: Delineating WWOX Protein Interactome by Tandem Affinity Purification-Mass Spectrometry: Identification of Top Interactors and Key Metabolic Pathways Involved
Source: Front Oncol. 2018 Dec 13;8:591. doi: 10.3389/fonc.2018.00591 (PMC6300487; doi:10.3389/fonc.2018.00591)
Supplement: Supplementary File 2 — List of 216 WWOX protein interactors shortlisted based on MUSE and CRAPome analyses. [file Data_Sheet_2.xlsx]

## Sheet: Sheet1
S. No.	Reference	Entrez ID	Gene symbol	Protein name	PPX(Y/F) motif	LPX(Y/F) motif	SpectraC-Replicate 1	SpectraC-Replicate 2	Total SpectraC	Interaction score	Prey score	CRAPome frequency
1	WWOX_HUMAN (Bait)	51741	WWOX	WW domain containing oxidoreductase			518	875	1393	1.99703	0.706123	0
2	DVL2_HUMAN	1856	DVL2	dishevelled segment polarity protein 2	2	2	34	15	49	1.07335	0.792848	0.00291545
3	WBP2_HUMAN	23558	WBP2	WW domain binding protein 2	5		7	5	12	0.707003	0.915767	0.00291545
4	DHR13_HUMAN	147015	DHRS13	dehydrogenase/reductase 13			7	11	18	0.650141	0.68926	0.0058309
5	HIRP3_HUMAN	8479	HIRIP3	HIRA interacting protein 3			5	8	13	0.619422	0.773281	0.00874636
6	S23IP_HUMAN	11196	SEC23IP	SEC23 interacting protein	1		6	13	19	0.564432	0.596621	0.0116618
7	VOPP1_HUMAN	81552	VOPP1	VOPP1, WBP1/VOPP1 family member	3		3	5	8	0.514329	0.874641	0
8	CA101_HUMAN	257044	CATSPERE	catsper channel auxiliary subunit epsilon			3	6	9	0.45274	0.721341	0
9	AMOT_HUMAN	154796	AMOT	angiomotin	2	1	6	3	9	0.427539	0.681189	0.0262391
10	DVL1L_HUMAN	1855	DVL1	dishevelled segment polarity protein 1	3	2	4	2	6	0.423371	0.937606	0
11	SYVM_HUMAN	57176	VARS2	valyl-tRNA synthetase 2, mitochondrial	1	1	9	3	12	0.399512	0.558226	0
12	HPF1_HUMAN	54969	HPF1	histone PARylation factor 1	1		6	3	9	0.372862	0.594073	0.00291545
13	UBP24_HUMAN	23358	USP24	ubiquitin specific peptidase 24	1		3	6	9	0.337617	0.537919	0.0174927
14	SCAM3_HUMAN	10067	SCAMP3	secretory carrier membrane protein 3	1	1	10	8	18	0.317258	0.333414	0.0349854
15	DAZP1_HUMAN	26528	DAZAP1	DAZ associated protein 1	3		9	3	12	0.305516	0.426888	0.0787172
16	DNM1L_HUMAN	10059	DNM1L	dynamin 1 like			3	4	7	0.274987	0.509621	0.0349854
17	STIP1_HUMAN	10963	STIP1	stress induced phosphoprotein 1			7	9	16	0.26865	0.29861	0.198251
18	SPG20_HUMAN	23111	SPART	spartin	2		6	3	9	0.266467	0.424557	0.00291545
19	PEF1_HUMAN	553115	PEF1	penta-EF-hand domain containing 1			4	2	6	0.263013	0.582474	0.0174927
20	TMF1_HUMAN	7110	TMF1	TATA element modulatory factor 1			3	2	5	0.252259	0.648355	0.0058309
21	RBM22_HUMAN	55696	RBM22	RNA binding motif protein 22	2		7	2	9	0.250709	0.437489	0.0553936
22	LRCC1_HUMAN	85444	LRRCC1	leucine rich repeat and coiled-coil centrosomal protein 1		1	2	2	4	0.247857	0.823363	0
23	GFPT1_HUMAN	2673	GFPT1	glutamine--fructose-6-phosphate transaminase 1			6	7	13	0.24784	0.305363	0.0262391
24	RENT1_HUMAN	5976	UPF1	UPF1, RNA helicase and ATPase	1		17	3	20	0.243207	0.284858	0.0816327
25	HNRL1_HUMAN	11100	HNRL1	heterogeneous nuclear ribonucleoprotein U like 1	3	1	9	4	13	0.234319	0.301123	0.19242
26	RRP44_HUMAN	22894	DIS3	DIS3 homolog, exosome endoribonuclease and 3'-5' exoribonuclease			10	8	18	0.23339	0.245275	0.0145773
27	MTCH2_HUMAN	23788	MTCH2	mitochondrial carrier 2			6	2	8	0.22547	0.417854	0.03207
28	ATX10_HUMAN	25814	ATXN10	ataxin 10			6	3	9	0.222723	0.354859	0.0408163
29	ODBA_HUMAN	593	BCKDHA	branched chain keto acid dehydrogenase E1, alpha polypeptide			2	24	26	0.215278	0.256094	0.125364
30	ASNS_HUMAN	440	ASNS	asparagine synthetase (glutamine-hydrolyzing)			11	2	13	0.211672	0.315359	0.0437318
31	PSA_HUMAN	9520	NPEPPS	aminopeptidase puromycin sensitive		1	9	6	15	0.205573	0.237328	0.0641399
32	FDFT_HUMAN	2222	FDFT1	farnesyl-diphosphate farnesyltransferase 1			2	6	8	0.202646	0.375554	0.0145773
33	SYTC_HUMAN	6897	TARS	threonyl-tRNA synthetase			9	3	12	0.200724	0.280465	0.0932945
34	GANAB_HUMAN	23193	GANAB	glucosidase II alpha subunit	1		7	3	10	0.199228	0.301354	0.183673
35	IPO5_HUMAN	3843	IPO5	importin 5		2	7	4	11	0.19828	0.274027	0.102041
36	AL1B1_HUMAN	219	ALDH1B1	aldehyde dehydrogenase 1 family member B1			10	6	16	0.19666	0.221196	0.0204082
37	AT2A2_HUMAN	488	ATP2A2	ATPase sarcoplasmic/endoplasmic reticulum Ca2+ transporting 2			14	13	27	0.195503	0.173006	0.137026
38	VDAC2_HUMAN	7417	VDAC2	voltage dependent anion channel 2	1		8	7	15	0.193079	0.22089	0.0816327
39	RO60_HUMAN	6738	TROVE2	TROVE domain family member 2			3	3	6	0.192733	0.40395	0.0204082
40	AAAT_HUMAN	6510	SLC1A5	solute carrier family 1 member 5			6	8	14	0.190796	0.22697	0.0845481
41	PTN1_HUMAN	5770	PTPN1	protein tyrosine phosphatase, non-receptor type 1			8	3	11	0.190519	0.276073	0.00874636
42	ODPB_HUMAN	5162	PDHB	pyruvate dehydrogenase E1 beta subunit			42	7	49	0.187754	0.152129	0.0670554
43	DNJC7_HUMAN	7266	DNAJC7	DnaJ heat shock protein family (Hsp40) member C7			7	17	24	0.186931	0.180127	0.0845481
44	CAND1_HUMAN	55832	CAND1	cullin associated and neddylation dissociated 1		2	8	3	11	0.185684	0.269066	0.148688
45	COX2_HUMAN	4513	MT-CO2	cytochrome c oxidase subunit II	1		3	4	7	0.185499	0.343777	0.0466472
46	PDC6I_HUMAN	10015	PDCD6IP	programmed cell death 6 interacting protein	1		1	8	9	0.184993	0.409689	0.0816327
47	STT3A_HUMAN	3703	STT3A	STT3A, catalytic subunit of the oligosaccharyltransferase complex	1		4	3	7	0.183076	0.339287	0.0262391
48	PGRC1_HUMAN	10857	PGRMC1	progesterone receptor membrane component 1			5	4	9	0.181779	0.279439	0.0553936
49	IMDH2_HUMAN	3615	IMPDH2	inosine monophosphate dehydrogenase 2		1	10	6	16	0.181003	0.203586	0.137026
50	CKAP4_HUMAN	10970	CKAP4	cytoskeleton associated protein 4			13	40	53	0.173767	0.127958	0.0962099
51	CDIPT_HUMAN	10423	CDIPT	CDP-diacylglycerol--inositol 3-phosphatidyltransferase			4	4	8	0.172105	0.285861	0.0145773
52	PUR2_HUMAN	2618	GART	phosphoribosylglycinamide formyltransferase, phosphoribosylglycinamide synthetase, phosphoribosylaminoimidazole synthetase		1	5	4	9	0.17159	0.263775	0.151603
53	PPAC_HUMAN	52	ACP1	acid phosphatase 1	1		7	2	9	0.171277	0.298879	0.0379009
54	NCLN_HUMAN	56926	NCLN	nicalin		1	4	3	7	0.171258	0.317385	0.00874636
55	PSMD9_HUMAN	5715	PSMD9	proteasome 26S subunit, non-ATPase 9			2	3	5	0.16995	0.436805	0
56	PCH2_HUMAN	9319	TRIP13	thyroid hormone receptor interactor 13			3	7	10	0.16993	0.257037	0.0524781
57	XPO1_HUMAN	7514	XPO1	exportin 1			7	9	16	0.168982	0.187826	0.139942
58	ARL1_HUMAN	400	ARL1	ADP ribosylation factor like GTPase 1			5	2	7	0.166233	0.332467	0.0408163
59	COMT_HUMAN	1312	COMT	catechol-O-methyltransferase			3	2	5	0.165788	0.426108	0.03207
60	SYG_HUMAN	2617	GARS	glycyl-tRNA synthetase			13	3	16	0.165077	0.207506	0.0612245
61	GALK1_HUMAN	2584	GALK1	galactokinase 1		1	7	6	13	0.16461	0.202816	0.0291545
62	PDIA3_HUMAN	2923	PDIA3	protein disulfide isomerase family A member 3			4	2	6	0.163179	0.361378	0.183673
63	HSDL1_HUMAN	83693	HSDL1	hydroxysteroid dehydrogenase like 1			3	2	5	0.16281	0.418454	0.0058309
64	SYFA_HUMAN	2193	FARSA	phenylalanyl-tRNA synthetase alpha subunit			13	5	18	0.161051	0.177671	0.0874636
65	XPOT_HUMAN	11260	XPOT	exportin for tRNA			6	4	10	0.160789	0.232992	0.0408163
66	CMC2_HUMAN	10165	SLC25A13	solute carrier family 25 member 13		1	24	11	35	0.16044	0.132508	0.110787
67	TBC15_HUMAN	64786	TBC1D15	TBC1 domain family member 15			3	2	5	0.160172	0.411673	0.0116618
68	AT2A1_HUMAN	487	ATP2A1	ATPase sarcoplasmic/endoplasmic reticulum Ca2+ transporting 1			10	8	18	0.158034	0.166082	0.0787172
69	PRS6A_HUMAN	5702	PSMC3	proteasome 26S subunit, ATPase 3			10	3	13	0.15712	0.212738	0.180758
70	C1TM_HUMAN	25902	MTHFD1L	methylenetetrahydrofolate dehydrogenase (NADP+ dependent) 1 like			6	2	8	0.15641	0.289867	0.12828
71	SPTC1_HUMAN	10558	SPTLC1	serine palmitoyltransferase long chain base subunit 1			6	4	10	0.155965	0.226001	0.0174927
72	AGK_HUMAN	55750	AGK	acylglycerol kinase			7	4	11	0.15574	0.215236	0.0379009
73	SYFB_HUMAN	10056	FARSB	phenylalanyl-tRNA synthetase beta subunit			4	2	6	0.155644	0.344692	0.0524781
74	SURF4_HUMAN	6836	SURF4	surfeit 4			2	2	4	0.153805	0.510928	0.0262391
75	K6PL_HUMAN	5211	PFKL	phosphofructokinase, liver type			2	5	7	0.153614	0.307228	0.122449
76	H90B3_HUMAN	3327	HSP90AB3P	heat shock protein 90 alpha family class B member 3, pseudogene			19	22	41	0.15202	0.115994	0
77	ARF1_HUMAN	375	ARF1	ADP ribosylation factor 1			7	2	9	0.149779	0.261365	0.145773
78	SSRA_HUMAN	6745	SSR1	signal sequence receptor subunit 1			6	4	10	0.149683	0.216898	0.0379009
79	STML2_HUMAN	30968	STOML2	stomatin like 2			13	1	14	0.149645	0.268677	0.0758017
80	CYBP_HUMAN	27101	CACYBP	calcyclin binding protein			4	2	6	0.149024	0.330032	0.0699708
81	RPN1_HUMAN	6184	RPN1	ribophorin I		1	26	16	42	0.148034	0.113042	0.12828
82	AT1A1_HUMAN	476	ATP1A1	ATPase Na+/K+ transporting subunit alpha 1			31	22	53	0.147309	0.103966	0.195335
83	AHSA1_HUMAN	10598	AHSA1	activator of HSP90 ATPase activity 1			15	2	17	0.146241	0.198008	0.0495627
84	LTOR1_HUMAN	55004	LAMTOR1	late endosomal/lysosomal adaptor, MAPK and MTOR activator 1			3	1	4	0.14511	0.608273	0.0116618
85	M2OM_HUMAN	8402	SLC25A11	solute carrier family 25 member 11	1		11	3	14	0.143121	0.188501	0.0758017
86	FKBP8_HUMAN	23770	FKBP8	FK506 binding protein 8			7	5	12	0.141775	0.183638	0.0262391
87	STIL_HUMAN	6491	STIL	STIL, centriolar assembly protein	1	1	3	1	4	0.140236	0.587842	0
88	RHBD2_HUMAN	57414	RHBDD2	rhomboid domain containing 2		1	2	2	4	0.139439	0.463207	0
89	KPYM_HUMAN	5315	PKM	pyruvate kinase M1/2			25	5	30	0.138996	0.132572	0
90	ODPA_HUMAN	5160	PDHA1	pyruvate dehydrogenase E1 alpha 1 subunit			3	2	5	0.138175	0.355137	0.0728863
91	ACDSB_HUMAN	36	ACADSB	acyl-CoA dehydrogenase short/branched chain			7	1	8	0.136898	0.323982	0.0145773
92	PYRG1_HUMAN	1503	CTPS1	CTP synthase 1	1		8	4	12	0.135243	0.179707	0
93	EMD_HUMAN	2010	EMD	emerin			9	7	16	0.134816	0.14985	0.12828
94	GCN1L_HUMAN	10985	GCN1	GCN1, eIF2 alpha kinase activator homolog	1	1	2	8	10	0.133022	0.220946	0.16035
95	CMC1_HUMAN	8604	SLC25A12	solute carrier family 25 member 12		1	7	5	12	0.132233	0.171278	0.0612245
96	AFG32_HUMAN	10939	AFG3L2	AFG3 like matrix AAA peptidase subunit 2			3	5	8	0.131504	0.223628	0.0349854
97	HCD2_HUMAN	3028	HSD17B10	hydroxysteroid 17-beta dehydrogenase 10			6	3	9	0.130151	0.207366	0.157434
98	CDK1_HUMAN	983	CDK1	cyclin dependent kinase 1			5	4	9	0.127244	0.195605	0.131195
99	IMMT_HUMAN	10989	IMMT	inner membrane mitochondrial protein			4	4	8	0.127015	0.210968	0.0874636
100	DHSB_HUMAN	6390	SDHB	succinate dehydrogenase complex iron sulfur subunit B			3	2	5	0.126658	0.325535	0.0174927
101	BASI_HUMAN	682	BSG	basigin (Ok blood group)			5	3	8	0.126409	0.214965	0.0612245
102	ADPPT_HUMAN	60496	AASDHPPT	aminoadipate-semialdehyde dehydrogenase-phosphopantetheinyl transferase			5	1	6	0.123901	0.354524	0.0145773
103	PRS10_HUMAN	5706	PSMC6	proteasome 26S subunit, ATPase 6			6	2	8	0.123738	0.229319	0.137026
104	NTPCR_HUMAN	84284	NTPCR	nucleoside-triphosphatase, cancer-related			5	4	9	0.12369	0.190142	0.0524781
105	RPGF2_HUMAN	9693	RAPGEF2	Rap guanine nucleotide exchange factor 2	2	2	1	3	4	0.123179	0.516342	0.0058309
106	ABCE1_HUMAN	6059	ABCE1	ATP binding cassette subfamily E member 1			2	5	7	0.122173	0.244345	0.0816327
107	PDK3_HUMAN	5165	PDK3	pyruvate dehydrogenase kinase 3		1	4	2	6	0.121037	0.268051	0.0058309
108	MOT1_HUMAN	6566	SLC16A1	solute carrier family 16 member 1			3	4	7	0.120756	0.223792	0.0466472
109	PCNA_HUMAN	5111	PCNA	proliferating cell nuclear antigen			18	5	23	0.119417	0.122213	0.16035
110	NSF_HUMAN	4905	NSF	N-ethylmaleimide sensitive factor, vesicle fusing ATPase			1	4	5	0.1194	0.396637	0.03207
111	4F2_HUMAN	6520	SLC3A2	solute carrier family 3 member 2			4	4	8	0.118741	0.197225	0.0466472
112	MSH6_HUMAN	2956	MSH6	mutS homolog 6			5	3	8	0.116989	0.198945	0.0728863
113	ACSL1_HUMAN	2180	ACSL1	acyl-CoA synthetase long chain family member 1			3	2	5	0.115163	0.295992	0.0058309
114	AIFM1_HUMAN	9131	AIFM1	apoptosis inducing factor mitochondria associated 1	1	1	22	21	43	0.115085	0.0863791	0.180758
115	DLDH_HUMAN	1738	DLD	dihydrolipoamide dehydrogenase			5	2	7	0.114699	0.229397	0.163265
116	SYIC_HUMAN	3376	IARS	isoleucyl-tRNA synthetase		2	2	5	7	0.114544	0.229088	0.180758
117	TFR1_HUMAN	7037	TFRC	transferrin receptor			2	3	5	0.114447	0.294151	0.0612245
118	ARF4_HUMAN	378	ARF4	ADP ribosylation factor 4			2	3	5	0.114167	0.293432	0.0962099
119	TXD11_HUMAN	51061	TXNDC11	thioredoxin domain containing 11	1		1	2	3	0.113554	0.754434	0.00291545
120	MIRO2_HUMAN	89941	RHOT2	ras homolog family member T2	1		3	2	5	0.113548	0.29184	0.0174927
121	SYMC_HUMAN	4141	MARS	methionyl-tRNA synthetase			5	4	9	0.113328	0.174212	0.198251
122	TXTP_HUMAN	6576	SLC25A1	solute carrier family 25 member 1	1		3	5	8	0.111981	0.190429	0.0932945
123	ACSL3_HUMAN	2181	ACSL3	acyl-CoA synthetase long chain family member 3			4	2	6	0.108124	0.239453	0.0379009
124	SAMH1_HUMAN	25939	SAMHD1	SAM and HD domain containing deoxynucleoside triphosphate triphosphohydrolase 1			5	2	7	0.106231	0.212462	0.0379009
125	S61A1_HUMAN	29927	SEC61A1	Sec61 translocon alpha 1 subunit			2	2	4	0.105895	0.351777	0.0379009
126	UMPS_HUMAN	7372	UMPS	uridine monophosphate synthetase			3	2	5	0.10589	0.272158	0.0204082
127	PPP5_HUMAN	5536	PPP5C	protein phosphatase 5 catalytic subunit			2	3	5	0.105134	0.270215	0.0204082
128	LENG8_HUMAN	114823	LENG8	leukocyte receptor cluster member 8			1	3	4	0.10512	0.440642	0.00291545
129	IRAK1_HUMAN	3654	IRAK1	interleukin 1 receptor associated kinase 1			2	3	5	0.104262	0.267974	0.00874636
130	SYRC_HUMAN	5917	RARS	arginyl-tRNA synthetase			4	3	7	0.102846	0.190599	0.180758
131	DNJA2_HUMAN	10294	DNAJA2	DnaJ heat shock protein family (Hsp40) member A2			4	6	10	0.102281	0.148211	0.166181
132	MCCB_HUMAN	64087	MCCC2	methylcrotonoyl-CoA carboxylase 2			4	11	15	0.102082	0.124229	0.186589
133	ESYT2_HUMAN	57488	ESYT2	extended synaptotagmin 2		1	2	4	6	0.101805	0.225459	0.0174927
134	SRPRB_HUMAN	58477	SRPRB	SRP receptor beta subunit			3	3	6	0.101631	0.21301	0.0379009
135	FAF2_HUMAN	23197	FAF2	Fas associated factor family member 2			2	3	5	0.101171	0.26003	0.0174927
136	NDUS3_HUMAN	4722	NDUFS3	NADH:ubiquinone oxidoreductase core subunit S3		1	7	1	8	0.101048	0.23914	0.0291545
137	ERLN1_HUMAN	10613	ERLIN1	ER lipid raft associated 1			3	3	6	0.100276	0.210169	0.058309
138	RPN2_HUMAN	6185	RPN2	ribophorin II			3	2	5	0.0992076	0.254983	0.131195
139	TI23B_HUMAN	100652748	TIMM23B	translocase of inner mitochondrial membrane 23 homolog B			3	2	5	0.0986594	0.253574	0
140	MSH2_HUMAN	4436	MSH2	mutS homolog 2			6	2	8	0.0975052	0.180702	0.0553936
141	TBA4B_HUMAN	80086	TUBA4B	tubulin alpha 4b			5	5	10	0.0974643	0.13944	0
142	RAB13_HUMAN	5872	RAB13	RAB13, member RAS oncogene family			3	1	4	0.0964392	0.404255	0.0349854
143	HACD3_HUMAN	51495	HACD3	3-hydroxyacyl-CoA dehydratase 3			4	2	6	0.0962909	0.213248	0.0845481
144	LBR_HUMAN	3930	LBR	lamin B receptor		2	3	2	5	0.0943596	0.242523	0.0874636
145	RINI_HUMAN	6050	RNH1	ribonuclease/angiogenin inhibitor 1			5	3	8	0.0931876	0.15847	0.0670554
146	DPM1_HUMAN	8813	DPM1	dolichyl-phosphate mannosyltransferase subunit 1, catalytic		1	7	2	9	0.0921382	0.160782	0.0437318
147	TADBP_HUMAN	23435	TARDBP	TAR DNA binding protein			7	1	8	0.0914424	0.216407	0.122449
148	TNPO1_HUMAN	3842	TNPO1	transportin 1			1	4	5	0.0908788	0.301893	0.104956
149	TRIP6_HUMAN	7205	TRIP6	thyroid hormone receptor interactor 6	1		2	1	3	0.0900974	0.598594	0.0291545
150	RB33B_HUMAN	83452	RAB33B	RAB33B, member RAS oncogene family			3	1	4	0.09006	0.377514	0
151	S27A4_HUMAN	10999	SLC27A4	solute carrier family 27 member 4		2	2	2	4	0.0897738	0.298222	0.0058309
152	TIM13_HUMAN	26517	TIMM13	translocase of inner mitochondrial membrane 13			2	1	3	0.0896112	0.595364	0.12828
153	GEMI4_HUMAN	50628	GEMIN4	gem nuclear organelle associated protein 4			2	2	4	0.0887285	0.29475	0.104956
154	PRS4_HUMAN	5700	PSMC1	proteasome 26S subunit, ATPase 1			3	2	5	0.0876827	0.225362	0.148688
155	PRS8_HUMAN	5705	PSMC5	proteasome 26S subunit, ATPase 5			4	2	6	0.087223	0.193166	0.177843
156	SSRG_HUMAN	6747	SSR3	signal sequence receptor subunit 3			2	2	4	0.0866819	0.287951	0.0349854
157	SFXN1_HUMAN	94081	SFXN1	sideroflexin 1			2	2	4	0.0866041	0.287693	0.0495627
158	ATPG_HUMAN	509	ATP5F1C	ATP synthase F1 subunit gamma	1		5	4	9	0.0856911	0.131728	0.0962099
159	CHIP_HUMAN	10273	STUB1	STIP1 homology and U-box containing protein 1			2	4	6	0.085426	0.189186	0.0932945
160	CPVL_HUMAN	54504	CPVL	carboxypeptidase, vitellogenic like			3	1	4	0.0843814	0.353711	0.03207
161	ESYT1_HUMAN	23344	ESYT1	extended synaptotagmin 1			3	1	4	0.0817969	0.342877	0.0553936
162	ATD3A_HUMAN	55210	ATAD3A	ATPase family, AAA domain containing 3A			3	6	9	0.0814507	0.129774	0.154519
163	IPO7_HUMAN	10527	IPO7	importin 7		1	2	3	5	0.0795155	0.20437	0.090379
164	TS101_HUMAN	7251	TSG101	tumor susceptibility 101	1		2	1	3	0.0794792	0.528048	0.0116618
165	RFC2_HUMAN	5982	RFC2	replication factor C subunit 2			2	3	5	0.0786565	0.202163	0.0932945
166	ECHB_HUMAN	3032	HADHB	hydroxyacyl-CoA dehydrogenase trifunctional multienzyme complex subunit beta			4	2	6	0.0782506	0.173295	0.0670554
167	IQGA2_HUMAN	10788	IQGAP2	IQ motif containing GTPase activating protein 2			1	2	3	0.076617	0.509032	0.0379009
168	HAT1_HUMAN	8520	HAT1	histone acetyltransferase 1	1	1	3	2	5	0.0765786	0.196822	0.0408163
169	NSUN2_HUMAN	54888	NSUN2	NOP2/Sun RNA methyltransferase family member 2			3	2	5	0.0743792	0.191169	0.102041
170	GNPAT_HUMAN	8443	GNPAT	glyceronephosphate O-acyltransferase			1	2	3	0.0724681	0.481467	0.00874636
171	AL7A1_HUMAN	501	ALDH7A1	aldehyde dehydrogenase 7 family member A1			1	2	3	0.072196	0.47966	0.0524781
172	ARI2_HUMAN	10425	ARIH2	ariadne RBR E3 ubiquitin protein ligase 2			2	1	3	0.0719483	0.478014	0.0058309
173	OST48_HUMAN	1650	DDOST	dolichyl-diphosphooligosaccharide--protein glycosyltransferase non-catalytic subunit			2	2	4	0.0714395	0.237317	0.0728863
174	P5CS_HUMAN	5832	ALDH18A1	aldehyde dehydrogenase 18 family member A1			6	1	7	0.0713452	0.183371	0.131195
175	SC22B_HUMAN	9554	SEC22B	SEC22 homolog B, vesicle trafficking protein (gene/pseudogene)			3	1	4	0.0711681	0.298323	0
176	CBWD1_HUMAN	55871	CBWD1	COBW domain containing 1			3	1	4	0.0689404	0.288985	0
177	ACTBM_HUMAN	440915	POTEKP	POTE ankyrin domain family member K, pseudogene			3	2	5	0.0681699	0.17521	0
178	USP9X_HUMAN	8239	USP9X	ubiquitin specific peptidase 9, X-linked			2	3	5	0.0678054	0.174273	0.0991254
179	THEM6_HUMAN	51337	THEM6	thioesterase superfamily member 6			1	2	3	0.0677955	0.450423	0
180	CN37_HUMAN	1267	CNP	2',3'-cyclic nucleotide 3' phosphodiesterase		1	1	4	5	0.0658266	0.218671	0.0466472
181	VKGC_HUMAN	2677	GGCX	gamma-glutamyl carboxylase		1	2	1	3	0.065057	0.43223	0.00291545
182	H90B2_HUMAN	391634	HSP90AB2P	heat shock protein 90 alpha family class B member 2, pseudogene			5	9	14	0.064984	0.0786155	0
183	ECHA_HUMAN	3030	HADHA	hydroxyacyl-CoA dehydrogenase trifunctional multienzyme complex subunit alpha			2	5	7	0.0643248	0.12865	0.102041
184	KCC2D_HUMAN	817	CAMK2D	calcium/calmodulin dependent protein kinase II delta			1	2	3	0.063427	0.4214	0.03207
185	RLA0L_HUMAN	220717	RPLP0P6	ribosomal protein lateral stalk subunit P0 pseudogene 6			3	4	7	0.0609611	0.112977	0
186	ZCCHV_HUMAN	56829	ZC3HAV1	zinc finger CCCH-type containing, antiviral 1	1		2	2	4	0.0608974	0.202297	0.0553936
187	TMM33_HUMAN	55161	TMEM33	transmembrane protein 33		1	2	2	4	0.0587114	0.195035	0.0466472
188	TBB4A_HUMAN	10382	TUBB4A	tubulin beta 4A class IVa			19	25	44	0.0580225	0.0433538	0
189	SSRD_HUMAN	6748	SSR4	signal sequence receptor subunit 4	1		2	2	4	0.057899	0.192336	0.113703
190	MLEC_HUMAN	9761	MLEC	malectin			2	1	3	0.0578368	0.384259	0.0116618
191	TRAP1_HUMAN	10131	TRAP1	TNF receptor associated protein 1			7	4	11	0.0571561	0.0789908	0.151603
192	SPTC2_HUMAN	9517	SPTLC2	serine palmitoyltransferase long chain base subunit 2			2	1	3	0.0565813	0.375918	0.00291545
193	MMS19_HUMAN	64210	MMS19	MMS19 homolog, cytosolic iron-sulfur assembly component			1	2	3	0.0557476	0.370379	0.0349854
194	DHB12_HUMAN	51144	HSD17B12	hydroxysteroid 17-beta dehydrogenase 12		1	3	1	4	0.0551135	0.231025	0.0233236
195	SFXN4_HUMAN	119559	SFXN4	sideroflexin 4			2	1	3	0.0548721	0.364562	0.00291545
196	HS905_HUMAN	730211	HSP90AA5P	heat shock protein 90 alpha family class A member 5, pseudogene			1	3	4	0.0532475	0.223203	0
197	SRPR_HUMAN	6734	SRPRA	SRP receptor alpha subunit			1	2	3	0.0530524	0.352473	0.0262391
198	HXK2_HUMAN	3099	HK2	hexokinase 2		2	2	1	3	0.051818	0.344271	0.0145773
199	TTC4_HUMAN	7268	TTC4	tetratricopeptide repeat domain 4			1	2	3	0.0494481	0.328526	0
200	PRS7_HUMAN	5701	PSMC2	proteasome 26S subunit, ATPase 2			3	1	4	0.0478695	0.20066	0.195335
201	MAGD1_HUMAN	9500	MAGED1	MAGE family member D1	1		1	3	4	0.0465088	0.194956	0.0670554
202	ERLN2_HUMAN	11160	ERLIN2	ER lipid raft associated 2			1	2	3	0.0453922	0.301579	0.0874636
203	PSMD1_HUMAN	5707	PSMD1	proteasome 26S subunit, non-ATPase 1			1	2	3	0.0443968	0.294966	0.16035
204	ODP2_HUMAN	1737	DLAT	dihydrolipoamide S-acetyltransferase			1	2	3	0.0439528	0.292016	0.0728863
205	BAG2_HUMAN	9532	BAG2	BCL2 associated athanogene 2			1	3	4	0.0424425	0.177911	0.180758
206	HPRT_HUMAN	3251	HPRT1	hypoxanthine phosphoribosyltransferase 1			2	1	3	0.042154	0.280065	0.0816327
207	TBB4B_HUMAN	10383	TUBB4B	tubulin beta 4B class IVb			3	4	7	0.0415353	0.0769755	0
208	PPM1F_HUMAN	9647	PPM1F	protein phosphatase, Mg2+/Mn2+ dependent 1F		1	2	1	3	0.041316	0.274498	0.0058309
209	CYFP1_HUMAN	23191	CYFIP1	cytoplasmic FMR1 interacting protein 1	1	1	1	2	3	0.0396276	0.26328	0.0641399
210	COPB2_HUMAN	9276	COPB2	coatomer protein complex subunit beta 2			2	1	3	0.0395624	0.262847	0.113703
211	COPB_HUMAN	1315	COPB1	coatomer protein complex subunit beta 1			1	2	3	0.037252	0.247497	0.110787
212	TECR_HUMAN	9524	TECR	trans-2,3-enoyl-CoA reductase	1		1	2	3	0.0362787	0.241031	0.0962099
213	YTHD2_HUMAN	51441	YTHDF2	YTH N6-methyladenosine RNA binding protein 2		1	2	1	3	0.0342242	0.227381	0.090379
214	AL3A2_HUMAN	224	ALDH3A2	aldehyde dehydrogenase 3 family member A2		1	2	1	3	0.0333355	0.221476	0.0233236
215	HS105_HUMAN	10808	HSPH1	heat shock protein family H (Hsp110) member 1			1	3	4	0.0330912	0.138712	0.174927
216	RFC4_HUMAN	5984	RFC4	replication factor C subunit 4			2	1	3	0.0319805	0.212474	0.0874636
217	DNJA3_HUMAN	9093	DNAJA3	DnaJ heat shock protein family (Hsp40) member A3			1	2	3	0.0294852	0.195895	0.0524781
