# Supplementary material for: Delineating WWOX Protein Interactome by Tandem Affinity Purification-Mass Spectrometry: Identification of Top Interactors and Key Metabolic Pathways Involved
Source: Front Oncol. 2018 Dec 13;8:591. doi: 10.3389/fonc.2018.00591 (PMC6300487; doi:10.3389/fonc.2018.00591)
Supplement: Supplementary File 3 — List of WWOX protein interactors containing PPX(Y/F) and LPX(Y/F) motifs and motif mapping within each protein target. [file Data_Sheet_3.xlsx]

## Sheet: PPX(Y-F)
Found: 56	Hits in 39 sequences	Start	End	Seq
sp|O14641|	DVL2_HUMAN	133	136	PPsF
sp|O14641|	DVL2_HUMAN	565	568	PPpY
sp|O95831|	AIFM1_HUMAN	207	210	PPsF
sp|Q92900|	RENT1_HUMAN	1005	1008	PPgY
sp|Q9Y6Y8|	S23IP_HUMAN	164	167	PPsY
sp|O14828|	SCAM3_HUMAN	50	53	PPaY
sp|P45880|	VDAC2_HUMAN	15	18	PPsY
sp|Q02978|	M2OM_HUMAN	116	119	PPgF
sp|Q9BUJ2|	HNRL1_HUMAN	714	717	PPsY
sp|Q9BUJ2|	HNRL1_HUMAN	781	784	PPaY
sp|Q9BUJ2|	HNRL1_HUMAN	834	837	PPyY
sp|Q5ST30|	SYVM_HUMAN	101	104	PPaY
sp|P17812|	PYRG1_HUMAN	538	541	PPyF
sp|Q969T9|	WBP2_HUMAN	167	170	PPgY
sp|Q969T9|	WBP2_HUMAN	176	179	PPeF
sp|Q969T9|	WBP2_HUMAN	197	200	PPpY
sp|Q969T9|	WBP2_HUMAN	249	252	PPpY
sp|Q969T9|	WBP2_HUMAN	250	253	PPyY
sp|Q96EP5|	DAZP1_HUMAN	259	262	PPpF
sp|Q96EP5|	DAZP1_HUMAN	287	290	PPqF
sp|Q96EP5|	DAZP1_HUMAN	370	373	PPsY
sp|Q92616|	GCN1_HUMAN	238	241	PPkY
sp|Q14697|	GANAB_HUMAN	389	392	PPlF
sp|Q4VCS5|	AMOT_HUMAN	239	242	PPeY
sp|Q4VCS5|	AMOT_HUMAN	284	287	PPeY
sp|Q8N0X7|	SPG20_HUMAN	171	174	PPaY
sp|Q8N0X7|	SPG20_HUMAN	265	268	PPgF
sp|Q9NWY4|	HPF1_HUMAN	112	115	PPeF
sp|Q9UPU5|	UBP24_HUMAN	98	101	PPaY
sp|P24666|	PPAC_HUMAN	55	58	PPdY
sp|Q9NW64|	RBM22_HUMAN	376	379	PPgF
sp|Q9NW64|	RBM22_HUMAN	390	393	PPpF
sp|Q8WUM4|	PDC6I_HUMAN	834	837	PPvY
sp|P36542|	ATPG_HUMAN	160	163	PPtF
sp|Q96AW1|	VOPP1_HUMAN	116	119	PPyY
sp|Q96AW1|	VOPP1_HUMAN	154	157	PPaY
sp|Q96AW1|	VOPP1_HUMAN	162	165	PPpY
sp|P53007|	TXTP_HUMAN	61	64	PPrY
sp|P46977|	STT3A_HUMAN	657	660	PPgF
sp|P00403|	COX2_HUMAN	124	127	PPlF
sp|O14640|	DVL1_HUMAN	117	120	PPsF
sp|O14640|	DVL1_HUMAN	546	549	PPcF
sp|O14640|	DVL1_HUMAN	550	553	PPaY
sp|O14929|	HAT1_HUMAN	116	119	PPgF
sp|Q8IXI1|	MIRO2_HUMAN	450	453	PPgY
sp|Q15468|	STIL_HUMAN	508	511	PPaY
sp|Q9Y4G8|	RPGF2_HUMAN	1403	1406	PPgY
sp|Q9Y4G8|	RPGF2_HUMAN	1425	1428	PPdY
sp|Q7Z2W4|	ZCCHV_HUMAN	861	864	PPqF
sp|Q9Y5V3|	MAGD1_HUMAN	627	630	PPeY
sp|P51571|	SSRD_HUMAN	129	132	PPlF
sp|Q7L576|	CYFP1_HUMAN	911	914	PPhF
sp|Q6PKC3|	TXD11_HUMAN	248	251	PPgY
sp|Q99816|	TS101_HUMAN	139	142	PPvF
sp|Q15654|	TRIP6_HUMAN	128	131	PPaY
sp|Q9NZ01|	TECR_HUMAN	186	189	PPtY

## Sheet: LPX(Y-F)
Found: 49	Hits in 40 sequences	Start	End	Sequence
sp|O14641|	DVL2_HUMAN	78	81	LPcF
sp|O14641|	DVL2_HUMAN	548	551	LPtF
sp|O95831|	AIFM1_HUMAN	344	347	LPeY
sp|P04843|	RPN1_HUMAN	336	339	LPsY
sp|Q9UJS0|	CMC2_HUMAN	658	661	LPlF
sp|O14828|	SCAM3_HUMAN	138	141	LPsF
sp|P12268|	IMDH2_HUMAN	38	41	LPgY
sp|P55786|	PSA_HUMAN	289	292	LPfY
sp|Q9BUJ2|	HNRL1_HUMAN	394	397	LPgF
sp|P51570|	GALK1_HUMAN	122	125	LPgF
sp|Q5ST30|	SYVM_HUMAN	22	25	LPrF
sp|O75746|	CMC1_HUMAN	657	660	LPkF
sp|O00410|	IPO5_HUMAN	218	221	LPgF
sp|O00410|	IPO5_HUMAN	858	861	LPwF
sp|Q86VP6|	CAND1_HUMAN	368	371	LPeF
sp|Q86VP6|	CAND1_HUMAN	888	891	LPeY
sp|Q92616|	GCN1_HUMAN	1296	1299	LPvF
sp|Q4VCS5|	AMOT_HUMAN	106	109	LPtY
sp|O60762|	DPM1_HUMAN	31	34	LPtY
sp|P22102|	PUR2_HUMAN	919	922	LPsF
sp|O75489|	NDUS3_HUMAN	69	72	LPkY
sp|Q969V3|	NCLN_HUMAN	380	383	LPaF
sp|P41252|	SYIC_HUMAN	53	56	LPhY
sp|P41252|	SYIC_HUMAN	654	657	LPwY
sp|O14640|	DVL1_HUMAN	70	73	LPcF
sp|O14640|	DVL1_HUMAN	374	377	LPrY
sp|Q15120|	PDK3_HUMAN	369	372	LPvF
sp|A0FGR8|	ESYT2_HUMAN	124	127	LPvY
sp|O14929|	HAT1_HUMAN	297	300	LPcF
sp|P09543|	CN37_HUMAN	186	189	LPlY
sp|Q14739|	LBR_HUMAN	222	225	LPvF
sp|Q14739|	LBR_HUMAN	568	571	LPyF
sp|O95373|	IPO7_HUMAN	862	865	LPaF
sp|Q15468|	STIL_HUMAN	594	597	LPsY
sp|Q9Y4G8|	RPGF2_HUMAN	133	136	LPaF
sp|Q9Y4G8|	RPGF2_HUMAN	1073	1076	LPpF
sp|Q9C099|	LRCC1_HUMAN	180	183	LPgY
sp|Q6NTF9|	RHBD2_HUMAN	294	297	LPpY
sp|Q6P1M0|	S27A4_HUMAN	286	289	LPlY
sp|Q6P1M0|	S27A4_HUMAN	573	576	LPlY
sp|Q53GQ0|	DHB12_HUMAN	231	234	LPyF
sp|P57088|	TMM33_HUMAN	74	77	LPhF
sp|Q7L576|	CYFP1_HUMAN	852	855	LPnY
sp|P38435|	VKGC_HUMAN	455	458	LPkY
sp|P49593|	PPM1F_HUMAN	176	179	LPsF
sp|P52789|	HXK2_HUMAN	64	67	LPtF
sp|P52789|	HXK2_HUMAN	512	515	LPtY
sp|P51648|	AL3A2_HUMAN	151	154	LPqY
sp|Q9Y5A9|	YTHD2_HUMAN	56	59	LPsY
