# Supplementary material for: Delineating WWOX Protein Interactome by Tandem Affinity Purification-Mass Spectrometry: Identification of Top Interactors and Key Metabolic Pathways Involved
Source: Front Oncol. 2018 Dec 13;8:591. doi: 10.3389/fonc.2018.00591 (PMC6300487; doi:10.3389/fonc.2018.00591)
Supplement: Supplementary File 4 — List of most significantly enriched biological pathways with list of participating WWOX interacting proteins and corresponding p-values. [file Data_Sheet_4.xlsx]

## Sheet: Sheet1
Pathway Name	Source Name	Pathway uploaded protein count	Proteins in InnateDB for this entity	Pathway p-value	Pathway p-value (corrected)	Protein Symbol
Valine, leucine and isoleucine degradation	KEGG	10	44	1.19141e-09	5.24222e-07	ACADSB; ALDH1B1; ALDH3A2; ALDH7A1; BCKDHA; DLD; HADHA; HADHB; HSD17B10; MCCC2;
Glycolysis / Gluconeogenesis	KEGG	10	67	8.71131e-08	6.3883e-06	ALDH1B1; ALDH3A2; ALDH7A1; DLAT; DLD; HK2; PDHA1; PDHB; PFKL; PKM2;
Protein processing in endoplasmic reticulum	KEGG	15	171	7.87146e-08	6.92689e-06	BAG2; CKAP4; DDOST; DNAJA2; GANAB; HSPH1; PDIA3; RPN1; RPN2; SEC61A1; SSR1; SSR3; SSR4; STT3A; STUB1;
Pyruvate metabolism	KEGG	8	39	1.36986e-07	8.61058e-06	ALDH1B1; ALDH3A2; ALDH7A1; DLAT; DLD; PDHA1; PDHB; PKM2;
degradation of DVL	REACTOME	9	56	2.04174e-07	1.12296e-05	DVL1; DVL2; PSMC1; PSMC2; PSMC3; PSMC5; PSMC6; PSMD1; PSMD9;
tRNA Aminoacylation	REACTOME	8	42	2.52409e-07	1.234e-05	FARSA; FARSB; GARS; IARS; MARS; RARS; TARS; VARS2;
Fatty acid degradation	KEGG	8	44	3.68957e-07	1.47583e-05	ACADSB; ACSL1; ACSL3; ALDH1B1; ALDH3A2; ALDH7A1; HADHA; HADHB;
ER-Phagosome pathway	REACTOME	9	63	5.80225e-07	1.70199e-05	PDIA3; PSMC1; PSMC2; PSMC3; PSMC5; PSMC6; PSMD1; PSMD9; SEC61A1;
